# Supplementary material for: Polycomb repressive complexes 1 and 2 independently and dynamically regulate euchromatin during cerebellar neurodevelopment
Source: PLoS Genet. 2025 Sep 29;21(9):e1011843. doi: 10.1371/journal.pgen.1011843 (PMC12500107; doi:10.1371/journal.pgen.1011843)
Supplement: S2 Table — (XLSX) [file pgen.1011843.s002.xlsx]

## Sheet: S2 Table
chr1	3108809	3117593
chr1	12218000	12222000
chr1	25329000	25332000
chr1	26665620	26666267
chr1	31380000	31390000
chr1	33163000	33166500
chr1	47880000	47890000
chr1	89215000	89225000
chr1	90446000	90446500
chr1	96435000	96445000
chr1	102774848	102776973
chr1	104218000	104222000
chr1	117885000	117889000
chr1	119940000	119943000
chr1	146217000	146222000
chr1	150270000	150280000
chr1	171050000	171100000
chr1	181740000	181745000
chr1	195241000	195242000
chr1_GL456221_random	150563	153734
chr1_GL456221_random	150565	153735
chr1_GL456221_random	150568	153733
chr10	3109290	3110468
chr10	3109372	3110472
chr10	3111181	3115321
chr10	3111241	3115522
chr10	3111244	3115479
chr10	3115989	3117162
chr10	3115990	3117160
chr10	3115992	3117157
chr10	47439000	47443000
chr10	65939000	65943000
chr10	70663000	70666000
chr10	93932000	93933000
chr11	11329000	11333000
chr11	29435000	29445000
chr11	35763000	35765000
chr11	71271000	71272000
chr11	110584000	110585000
chr12	7940000	7943000
chr12	13662000	13667000
chr12	29385000	29388000
chr12	32719000	32722000
chr12	32778000	32781000
chr12	43568779	43569878
chr12	48965000	48975000
chr12	60273000	60277000
chr12	112296000	112298000
chr12	113960000	113963000
chr12	114030000	114032000
chr13	19942000	19946000
chr13	28217000	28222000
chr13	31380000	31390000
chr13	33276101	33276793
chr13	33885000	33888000
chr13	37690000	37691000
chr13	60882214	60892629
chr13	60886136	60887343
chr13	60886140	60887346
chr13	60886161	60887338
chr13	60886172	60887344
chr13	69884000	69888000
chr13	119590000	119605000
chr14	50662000	50667000
chr14	51943000	51945000
chr14	78162000	78167000
chr14	82830000	82833000
chr14	89889205	89892816
chr14	92380000	92390000
chr14	111656000	111658000
chr15	34552000	34556000
chr15	59194415	59194974
chr15	65270000	65280000
chr15	75086000	75088000
chr16	3352750	3353075
chr16	21939000	21943000
chr16	26220000	26222000
chr16	55384000	55388000
chr16	60770000	60780000
chr16	63435000	63445000
chr16	86820495	86821390
chr17	13589549	13591627
chr17	13589615	13591614
chr17	13654602	13655338
chr17	22551133	22557161
chr17	22552307	22554572
chr17	22552327	22555346
chr17	22552332	22552777
chr17	22552346	22555348
chr17	22553288	22553695
chr17	22554826	22555348
chr17	36660000	36670000
chr17	39840000	39850000
chr17	58550000	58560000
chr17	58718000	58722000
chr17	64217000	64222000
chr17	77664000	77667000
chr17	93239000	93244000
chr18	20616699	20616999
chr18	31040000	31045000
chr18	40308013	40308373
chr18	40308017	40308373
chr18	41551000	41556000
chr18	53063087	53063387
chr18	82050000	82060000
chr18	85884000	85888000
chr18	88625000	88629000
chr19	35380000	35390000
chr19	50550000	50560000
chr2	3964236	3964839
chr2	22551500	22555500
chr2	63605000	63615000
chr2	78663000	78667000
chr2	86662845	86667131
chr2	90270000	90280000
chr2	95154938	95160368
chr2	95156000	95157500
chr2	112603277	112605054
chr3	7215000	7225000
chr3	10529000	10531000
chr3	17380000	17390000
chr3	31773000	31777000
chr3	45100000	45120000
chr3	45160000	45170000
chr3	56605000	56615000
chr3	62108000	62112000
chr3	111111000	111112000
chr3	116552000	116556000
chr3	120935000	120945000
chr3	124943000	124947000
chr3	127773000	127777000
chr3	129455000	129456000
chr3	159325000	159335000
chr3	159552000	159556000
chr4	17210000	17230000
chr4	20829000	20832000
chr4	21384000	21388000
chr4	28662000	28667000
chr4	50270000	50280000
chr4	50609000	50611000
chr4	66439000	66443000
chr4	115659863	115668501
chr4	115663580	115665957
chr4	115663591	115665980
chr4	115663593	115665989
chr4	115663625	115665940
chr4	118547000	118548000
chr4	122439000	122443000
chr5	8552000	8556000
chr5	42662000	42667000
chr5	55160000	55170000
chr5	58648297	58649222
chr5	62210000	62215000
chr5	63386000	63388000
chr5	87380000	87390000
chr5	89329000	89333000
chr5	129455000	129456000
chr5	159325000	159335000
chr6	5705349	5705581
chr6	7163000	7166000
chr6	44756000	44758000
chr6	47652676	47687508
chr6	47737574	47774352
chr6	64720000	64750000
chr6	70272000	70278000
chr6	73105000	73115000
chr6	77772000	77778000
chr6	78938000	78944000
chr6	82160000	82170000
chr6	90138000	90144000
chr6	90438000	90444000
chr6	109828000	109832000
chr7	6552000	6556000
chr7	9572833	9756054
chr7	9663105	9665981
chr7	9663115	9665985
chr7	11665000	11667000
chr7	22219000	22222000
chr7	47439000	47443000
chr7	52440000	52443000
chr7	58880000	58890000
chr7	62550000	62560000
chr7	76328000	76333000
chr7	85825000	85835000
chr8	9552000	9556000
chr8	14306668	14307439
chr8	14306704	14307434
chr8	14306711	14307485
chr8	21107000	21111000
chr8	24774000	24777000
chr8	39152929	39153552
chr8	68662000	68667000
chr8	69441000	69443000
chr8	74715000	74725000
chr8	75362000	75367000
chr8	92105000	92112000
chr8	101108000	101111000
chr8	123530000	123630000
chr8	128803000	128805000
chr9	5944000	5945000
chr9	16607000	16611000
chr9	16939000	16943000
chr9	37735000	37737000
chr9	80720000	80722000
chr9	89439000	89443000
chr9	91218000	91222000
chr9	124247340	124266959
chr9	124255807	124258259
chr9	124256263	124258034
chr9	124256274	124258053
chr9	124256280	124258035
chr9	124256297	124258022
chrM	1	16299
chrM	3844	7776
chrM	3844	7776
chrM	10535	16222
chrM	10535	16222
chrUn_GL456370	1	299
chrUn_GL456370	26292	26697
chrUn_JH584304	33874	35493
chrUn_JH584304	46847	60184
chrX	24941000	24943000
chrX	46273000	46277000
chrX	49553000	49556000
chrX	61329000	61333000
chrX	67545000	67550000
chrX	79057264	79057547
chrX	96273000	96277000
chrX	112226000	112231000
chrX	114829000	114833000
chrX	121885695	121887212
chrX	126664000	126667000
chrX	132930091	132930472
chrX	147274000	147277000
chrX	156438000	156444000
chrY	1691094	1748881
chrY	1718703	1721330
chrY	2110273	2110678
chrY	2110278	2110679
chrY	2110288	2110678
chrY	6772721	6888297
chrY	6829131	6832012
chrY	6829132	6832010
chrY	6829133	6832011
chrY	6829134	6832012
chrY	37826478	37827191
chrY	39051874	39056346
chrY	41052513	41055650
chrY	48080284	48138071
chrY	48107733	48110678
chrY	50829961	50831965
chrY	50830299	50831998
chrY	50830304	50831963
chrY	50830348	50832012
chrY	50830350	50832006
chrY	56770428	57001581
chrY	56884917	56887346
chrY	56884922	56887033
chrY	59857340	59915127
chrY	59885142	59886634
chrY	59885185	59887346
chrY	66691269	66749056
chrY	66718945	66721340
chrY	66718980	66721336
chrY	66719001	66721339
chrY	66719005	66721335
chrY	66719046	66721344
chrY	84635542	84693329
chrY	84662920	84666012
chrY	84662921	84666014
chrY	84662925	84666014
chrY	84662957	84666014
