# Supplementary material for: Polycomb repressive complexes 1 and 2 independently and dynamically regulate euchromatin during cerebellar neurodevelopment
Source: PLoS Genet. 2025 Sep 29;21(9):e1011843. doi: 10.1371/journal.pgen.1011843 (PMC12500107; doi:10.1371/journal.pgen.1011843)
Supplement: S3 Table — (XLSX) [file pgen.1011843.s003.xlsx]

## Sheet: RNAseq
ensembl_gene_id	early 1	early 2	late 1	late 2
Xkr4	11046.3	14746.2	5006.84	6000.84
Rp1	5.27982	2.903	1.93277	7.17231
Sox17	30.7989	22.2563	42.5209	34.6662
Gm6085	0.87997	1.93533	12.563	9.56308
Gm6119	1.75994	4.83833	2.89915	2.39077
Gm2053	1.75994	0	1.93277	7.17231
Gm6123	19.3593	5.80599	26.0924	25.1031
Mrpl15	240.232	185.792	326.638	276.134
Gm37988	12.3196	8.70899	21.2604	26.2985
Tcea1	425.025	511.895	388.486	438.707
Rgs20	458.464	509.96	371.091	442.293
Atp6v1h	1309.39	1496.98	1022.43	1066.28
Oprk1	5.27982	6.77366	4.83192	4.78154
Rb1cc1	2683.91	2864.29	2421.76	2921.52
Gm19026	45.7584	34.8359	15.4621	21.5169
St18	8088.68	9718.26	7445.99	8991.69
Gm42492	100.317	82.2515	200.041	213.974
Gm26901	68.6376	115.152	39.6217	35.8616
Sntg1	382.787	623.176	378.822	394.477
Gm6187	1.75994	2.903	3.86554	11.9539
Rrs1	87.117	103.54	174.915	133.883
Adhfe1	56.3181	123.861	104.369	87.2631
2610203C22Rik	3.51988	10.6443	7.73107	4.78154
Mybl1	175.994	256.431	152.689	209.192
Vcpip1	896.689	951.215	1007.94	994.561
1700034P13Rik	7.03976	7.74132	4.83192	2.39077
Sgk3	163.674	218.692	295.713	331.122
Mcmdc2	153.995	89.0252	117.899	190.066
Snhg6	83.5971	94.8312	92.7729	70.5277
Cops5	532.382	569.955	427.142	415.994
Cspp1	2103.13	2097.9	1523.99	2070.41
Arfgef1	3797.95	4040.97	2677.85	3174.94
Cpa6	51.9182	69.6719	2.89915	2.39077
Prex2	1913.93	2265.3	3860.7	4256.77
A830018L16Rik	1013.72	1089.59	147.857	172.136
Sulf1	99.4366	125.796	700.628	705.277
Slco5a1	780.533	1034.43	65.7141	62.16
Ncoa2	6086.75	7122.98	5982.88	6490.94
Tram1	853.571	876.705	649.41	667.025
Lactb2	286.87	230.304	288.949	308.409
Eya1	416.226	630.918	319.873	388.5
Gm9947	21.9992	19.3533	3.86554	5.97693
Kcnb2	14438.5	19968.7	2944.57	3682.98
Terf1	572.86	618.338	458.066	669.416
Gm37509	5.27982	10.6443	7.73107	7.17231
Sbspon	78.3173	41.6096	58.9494	57.3785
4930444P10Rik	8.7997	4.83833	3.86554	4.78154
Rpl7	699.576	771.229	916.132	830.793
Rdh10	582.54	485.768	544.074	583.348
Stau2	2145.37	2764.62	1435.08	1656.8
Ube2w	1774.9	2138.54	1604.2	1917.4
Gm38342	1.75994	5.80599	3.86554	5.97693
Eloc	427.665	471.253	533.444	572.59
Tmem70	175.114	152.891	166.218	119.539
Ly96	14.9595	17.418	13.5294	28.6893
Gm5828	12.3196	9.67665	18.3613	8.3677
Gm28376	121.436	119.023	129.495	190.066
Jph1	317.669	182.889	290.882	270.157
Gdap1	725.975	665.754	944.157	1089
Gm28784	2.63991	3.87066	13.5294	13.1492
Gm16070	7.03976	3.87066	7.73107	13.1492
Crispld1	9.67967	11.612	15.4621	23.9077
Gm28153	4.39985	3.87066	4.83192	11.9539
Gm7690	2.63991	8.70899	0.966384	4.78154
Gm28756	84.4771	130.635	39.6217	23.9077
Tfap2d	0.87997	0.967665	8.69746	2.39077
Tfap2b	395.106	629.95	834.956	650.29
Pkhd1	4.39985	9.67665	16.4285	10.7585
Lincmd1	6.15979	10.6443	17.3949	29.8846
Il17f	1.75994	19.3533	0	1.19539
Mcm3	168.074	305.782	24.1596	27.4939
6720483E21Rik	6.15979	3.87066	5.7983	2.39077
Paqr8	2357.44	2010.81	4400.91	4273.5
Gm28064	29.039	29.9976	18.3613	17.9308
Efhc1	71.2775	75.4779	46.3864	29.8846
Tram2	110.876	179.018	116.932	94.4355
Gm2693	3.51988	9.67665	7.73107	10.7585
Tmem14a	102.076	76.4455	94.7056	83.677
Gm38224	1.75994	0.967665	3.86554	8.3677
Gsta3	7.91973	3.87066	15.4621	15.54
Gm28836	3.51988	0	3.86554	4.78154
Kcnq5	13667.7	22967.5	384.621	406.431
ENSMUSG00000097109	44.8784	103.54	0	0
Rims1	21766.9	19169.4	35574.5	44922.6
Gm7761	2.63991	4.83833	4.83192	2.39077
Gm29506	4.39985	4.83833	1.93277	1.19539
Gm6420	4.39985	1.93533	5.7983	10.7585
Gm27028	14.9595	7.74132	28.9915	31.08
Ogfrl1	560.541	525.442	1707.6	1622.14
Gm28822	11.4396	3.87066	4.83192	2.39077
B3gat2	587.82	567.052	571.133	649.094
Smap1	1687.78	1666.32	1418.65	1504.99
Sdhaf4	53.6781	42.5773	50.252	34.6662
Fam135a	2760.46	3392.63	1663.15	2138.54
Col9a1	295.67	177.083	28.0251	38.2523
Col19a1	1138.68	839.933	1607.1	2090.73
Gm28439	9.67967	2.903	67.6469	117.148
Gm10222	0.87997	0.967665	47.3528	35.8616
Gm28438	0.87997	0	102.437	131.492
Gm28437	7.03976	3.87066	213.571	234.296
Atp6-ps	5.27982	1.93533	395.251	294.065
Gm28661	4.39985	0	145.924	166.159
Gm29216	6.15979	9.67665	562.435	316.777
Lmbrd1	2057.37	2193.7	3275.08	3661.47
Adgrb3	31155.3	41154.8	30834.4	38814.2
Gm9884	27.2791	34.8359	21.2604	16.7354
Phf3	2866.06	3040.4	2832.47	3141.47
Ptp4a1	426.785	519.636	322.772	328.731
Alyreffm1	3.51988	1.93533	4.83192	4.78154
Gm19680	1.75994	9.67665	2.89915	1.19539
Khdrbs2	1594.5	2197.57	616.553	737.553
Prim2	951.247	1452.47	724.788	847.528
1700001G17Rik	7.03976	2.903	9.66384	3.58616
Rab23	518.302	476.091	508.318	530.751
Bag2	98.5566	50.3186	96.6384	131.492
Zfp451	2404.08	2392.07	1503.69	1641.26
Gm15455	0	7.74132	8.69746	2.39077
Bend6	1207.32	808.968	2471.04	2678.86
Dst	19772.9	16532.6	24978.1	27065.9
Gm37233	13.1995	14.515	6.76469	5.97693
Ccdc115	91.5168	80.3162	127.563	86.0678
Imp4	93.2768	73.5425	106.302	101.608
Ptpn18	24.6391	20.321	17.3949	10.7585
Cfc1	14.0795	6.77366	0.966384	3.58616
1700101I19Rik	22.8792	23.224	4.83192	2.39077
Amer3	1469.55	1063.46	1082.35	1063.89
Arhgef4	1057.72	1064.43	1352.94	1390.23
Fam168b	2609.99	3049.11	2886.59	2511.51
Plekhb2	1034.84	879.608	2353.14	1898.27
Hs6st1	1675.46	1103.14	1230.21	1134.42
Gm33280	2.63991	6.77366	8.69746	13.1492
Uggt1	2134.81	2078.54	1840.96	1839.7
Neurl3	7.91973	14.515	4.83192	3.58616
Arid5a	254.311	190.63	294.747	271.353
4930403P22Rik	3.51988	1.93533	2.89915	4.78154
Kansl3	1271.56	1175.71	1409.95	1374.69
Fer1l5	91.5168	90.9605	80.2099	100.412
Lman2l	813.972	795.421	864.914	846.333
Cnnm4	582.54	435.449	923.863	851.115
Cnnm3	1106.12	1210.55	792.435	772.219
Ankrd39	117.036	73.5425	76.3443	69.3324
Sema4c	1173	994.76	432.94	415.994
D430040D24Rik	60.7179	119.023	19.3277	26.2985
Fam178b	35.1988	89.0252	12.563	17.9308
Cox5b	438.225	344.489	1225.37	977.825
Actr1b	1235.48	1041.21	1720.16	1659.2
4933424G06Rik	5.27982	0.967665	2.89915	4.78154
Zap70	7.03976	0.967665	4.83192	8.3677
Tmem131	3439.8	3775.83	3172.64	3472.6
Vwa3b	7.03976	15.4826	20.2941	14.3446
Inpp4a	6037.47	5194.43	7260.44	6727.63
Coa5	126.716	127.732	257.058	242.663
Unc50	370.467	360.939	451.301	389.696
Mgat4a	1275.08	1172.81	1097.81	1146.37
Cracdl	338.788	290.3	1022.43	1190.6
Tsga10	630.058	769.294	364.327	406.431
Lipt1	6.15979	2.903	4.83192	10.7585
Mitd1	74.7974	38.7066	78.2771	102.803
Mrpl30	207.673	198.371	214.537	191.262
Txndc9	458.464	503.186	448.402	455.442
Eif5b	1065.64	1020.89	1496.93	1913.81
Rev1	2038.01	2070.8	1657.35	1996.29
Aff3	8757.46	13547.3	2337.68	2534.22
Lonrf2	2253.6	1646.97	2598.61	2533.02
Chst10	1134.28	958.956	1069.79	1062.7
Pdcl3	203.273	182.889	234.831	190.066
Npas2	295.67	158.697	436.806	381.328
Rpl31	359.028	387.066	749.914	680.174
Tbc1d8	1757.3	1367.31	2249.74	2338.17
Cnot11	416.226	499.315	364.327	356.225
Gm15832	83.5971	51.2863	43.4873	37.057
Rnf149	506.862	497.38	358.528	417.19
Creg2	36.9587	32.9006	46.3864	58.5739
Rfx8	15.8395	12.5796	9.66384	17.9308
Map4k4	10496.3	11236.5	5081.25	5553.76
Il1r2	23.7592	16.4503	9.66384	22.7123
Il1r1	41.3586	34.8359	173.949	168.549
Il1rl2	8.7997	10.6443	12.563	14.3446
Il18rap	3.51988	10.6443	0	1.19539
Slc9a4	1.75994	8.70899	3.86554	3.58616
Slc9a2	30.7989	27.0946	85.0418	96.8262
Mfsd9	12.3196	9.67665	2.89915	7.17231
Tmem182	5.27982	3.87066	1.93277	4.78154
Gm29260	2.63991	18.3856	0.966384	0
Gm28175	3.51988	8.70899	10.6302	2.39077
Pantr1	366.947	465.447	158.487	150.619
Gm20646	161.914	336.747	79.2435	78.8954
Dalir	0.87997	7.74132	0.966384	1.19539
Mrps9	1372.75	1502.78	1166.43	1348.39
Gpr45	326.469	339.65	132.395	148.228
Tgfbrap1	1342.83	1267.64	1290.12	1108.12
AI597479	320.309	299.976	411.68	350.248
Fhl2	133.755	131.602	58.9494	53.7924
Nck2	2983.98	2634.95	1748.19	1938.92
Ecrg4	47.5184	33.8683	122.731	78.8954
Gm29155	7.03976	12.5796	6.76469	15.54
Gm29156	8.7997	10.6443	3.86554	4.78154
Uxs1	1563.71	1598.58	1192.52	1368.72
Tpp2	1641.14	1903.4	1261.13	1636.48
Mettl21c	111.756	204.177	84.0754	100.412
Ccdc168	3.51988	0.967665	2.89915	5.97693
Tex30	56.3181	64.8336	24.1596	44.2293
Gm29247	9.67967	14.515	11.5966	10.7585
Poglut2	126.716	142.247	85.0418	120.734
Bivm	334.388	346.424	314.075	334.708
Ercc5	731.255	719.943	681.301	732.771
Gulp1	212.073	253.528	149.79	164.963
Col3a1	388.067	690.913	160.42	142.251
Col5a2	98.5566	234.175	114.033	106.389
Wdr75	541.181	613.5	470.629	533.142
Gm5526	0.87997	0.967665	8.69746	2.39077
Slc40a1	132.875	134.505	75.3779	68.137
Dnah7b	378.387	380.292	499.62	567.808
Dnah7c	51.9182	43.5449	72.4788	76.5047
Slc39a10	1401.79	1366.34	1211.85	1399.8
Gm8337	0.87997	0	9.66384	5.97693
Tmeff2	7543.98	6093.39	8489.68	11184
Gm29325	21.1193	12.5796	31.8907	28.6893
9330175M20Rik	140.795	123.861	134.327	170.94
Nabp1	128.476	93.8635	117.899	127.906
Gm28055	34.3188	68.7042	5.7983	1.19539
Myo1b	1539.07	2011.78	352.73	400.454
Stat4	5.27982	4.83833	0.966384	1.19539
Stat1	106.476	70.6396	122.731	145.837
Gls	6409.7	5587.3	5674.61	7151.99
Nab1	1012.84	726.717	1856.42	2188.75
Gm53065	0	10.6443	1.93277	11.9539
Nemp2	450.544	505.121	285.083	341.88
Gm37242	21.1193	19.3533	27.0587	29.8846
Mfsd6	1224.04	930.894	1487.26	1548.02
Inpp1	740.934	672.527	914.199	976.63
Hibch	341.428	342.553	376.89	381.328
1700019D03Rik	70.3976	63.8659	202.941	246.249
1700019A02Rik	55.4381	49.3509	83.109	96.8262
Pms1	582.54	549.634	868.779	891.758
Gm28778	16.7194	22.2563	42.5209	40.6431
Osgepl1	100.317	85.1545	85.0418	114.757
Gm28551	16.7194	23.224	18.3613	17.9308
Dnah7a	19.3593	22.2563	31.8907	8.3677
Stk17b	431.185	510.927	441.637	499.671
Hecw2	5101.18	7051.38	5679.44	6468.23
Ccdc150	67.7577	89.0252	34.7898	37.057
Gtf3c3	748.854	699.622	527.646	588.13
Pgap1	1116.68	1350.86	810.796	934.792
Ankrd44	2111.05	3685.84	713.191	787.759
Sf3b1	4848.63	5857.28	3404.57	3857.51
Coq10b	167.194	123.861	187.478	182.894
Hspd1	728.615	648.336	1163.53	1204.95
Hspe1	143.435	166.438	246.428	224.732
Gm16581	68.6376	42.5773	94.7056	94.4355
Mob4	543.821	597.049	477.394	595.302
Gm6822	7.91973	3.87066	7.73107	4.78154
Rftn2	194.473	275.785	298.613	279.72
Gm10561	0.87997	1.93533	1.93277	5.97693
Mars2	381.027	403.516	309.243	327.536
Boll	14.9595	29.9976	20.2941	27.4939
Plcl1	3941.38	6560.77	3152.34	3044.65
Satb2	584.3	1012.18	62.815	70.5277
9130024F11Rik	8.7997	40.6419	0	1.19539
BC055402	0.87997	4.83833	2.89915	3.58616
1700066M21Rik	102.956	102.573	165.252	163.768
Tyw5	204.153	211.919	145.924	237.882
Maip1	153.995	144.182	145.924	172.136
Spats2l	295.67	372.551	220.336	224.732
Kctd18	337.908	420.934	157.521	198.434
Sgo2a	21.9992	36.7713	2.89915	4.78154
Aox1	139.035	71.6072	279.285	298.846
Aox3	44.8784	20.321	17.3949	31.08
Aox2	0.87997	6.77366	3.86554	4.78154
Bzw1	1291.8	1478.59	935.46	931.205
Clk1	2033.61	1969.2	1559.74	1736.9
Ppil3	133.755	145.15	72.4788	75.3093
Nif3l1	182.154	232.24	194.243	154.205
Orc2	411.826	361.907	291.848	338.294
Gm15834	51.9182	70.6396	41.5545	57.3785
Hycc2	1117.56	1058.63	1982.05	2431.41
Ndufb3	139.915	130.635	170.084	196.043
Flacc1	10.5596	8.70899	7.73107	19.1262
Cflar	482.223	404.484	433.906	506.843
Casp8	41.3586	44.5126	23.1932	22.7123
Gm28802	4.39985	16.4503	3.86554	3.58616
Trak2	2459.51	2457.87	2275.83	2266.45
Stradb	544.701	409.322	298.613	331.122
Gm55816	7.03976	4.83833	6.76469	2.39077
Tmem237	106.476	115.152	119.832	112.366
G730003C15Rik	9.67967	6.77366	6.76469	7.17231
Mpp4	71.2775	36.7713	240.63	260.594
Als2	3216.29	2081.45	5384.69	5915.96
Cdk15	22.8792	7.74132	18.3613	16.7354
Fzd7	805.172	765.423	854.283	761.461
Gm26813	46.6384	89.0252	28.0251	39.4477
Gm973	22.8792	24.1916	68.6133	43.0339
Sumo1	475.184	626.079	541.175	566.613
Gm29596	5.27982	5.80599	3.86554	4.78154
Nop58	628.298	873.802	483.192	590.52
Bmpr2	3471.48	4223.86	2831.5	3203.63
Gm37977	8.7997	18.3856	2.89915	8.3677
Fam117b	1041.88	1186.36	1039.83	1177.45
Ica1l	701.336	701.557	603.024	822.425
Wdr12	322.069	235.143	336.302	350.248
Carf	355.508	397.71	228.067	260.594
Nbeal1	1765.22	1724.38	2029.41	2568.88
Cyp20a1	259.591	288.364	153.655	160.182
Abi2	2938.22	3462.31	2104.78	2305.9
Raph1	1934.17	2072.74	1209.91	1396.21
Eif4a-ps4	15.8395	23.224	29.9579	16.7354
Cd28	2.63991	0.967665	6.76469	8.3677
Pard3b	1472.19	3301.67	670.67	762.656
Nrp2	835.971	563.181	685.166	737.553
Ino80d	1860.26	1980.81	1682.47	1901.86
Ino80dos	460.224	313.523	327.604	335.903
Ndufs1	672.297	627.047	857.183	846.333
Eef1b2	277.19	284.494	509.284	448.27
Cmklr2	2.63991	5.80599	4.83192	3.58616
Zdbf2	240.232	268.043	217.436	254.617
Adam23	5000.87	4453.19	5565.41	6110.81
Mdh1b	6.15979	4.83833	14.4958	14.3446
Fastkd2	228.792	258.367	299.579	294.065
4933402D24Rik	18.4794	9.67665	20.2941	33.4708
Gm13754	5.27982	6.77366	3.86554	5.97693
Klf7	4360.25	4507.38	3700.28	4459.98
Gm28981	26.3991	32.9006	59.9158	75.3093
Creb1	2277.36	2786.88	1636.09	1971.19
Mettl21a	163.674	167.406	134.327	151.814
Gm28982	17.5994	16.4503	18.3613	9.56308
2810408I11Rik	6.15979	13.5473	2.89915	1.19539
Ccnyl1	601.899	703.493	345.965	407.626
Fzd5	58.958	86.1222	28.9915	14.3446
Plekhm3	1792.5	1775.67	2308.69	2677.66
Rpl10a-ps1	1.75994	2.903	22.2268	3.58616
D630023F18Rik	8.7997	11.612	1.93277	0
Idh1	708.376	703.493	200.041	191.262
Pikfyve	1559.31	1450.53	1411.89	1509.77
Pth2r	21.9992	8.70899	22.2268	31.08
Map2	17294	20556.1	14507.4	17088
Unc80	5643.24	3687.77	15189.6	16177.2
Rpe	618.619	794.453	434.873	465.005
Kansl1l	2652.23	3238.78	1647.68	2283.19
Gm38218	2.63991	5.80599	3.86554	0
Acadl	236.712	253.528	290.882	284.502
Myl1	64.2378	50.3186	37.689	54.9877
Gm15826	6.15979	8.70899	6.76469	8.3677
Lancl1	1225.8	1249.26	982.812	900.125
Cps1	3.51988	0	17.3949	19.1262
Erbb4	31757.2	47496.9	7631.53	10264.8
Gm29113	7.03976	13.5473	8.69746	2.39077
Gm29114	57.198	63.8659	75.3779	111.171
Ikzf2	527.982	554.472	636.847	761.461
Spag16	46.6384	117.087	199.075	96.8262
Vwc2l	25.5191	29.03	35.7562	31.08
Bard1	233.192	556.407	8.69746	13.1492
Atic	223.512	331.909	220.336	188.871
Fn1	869.41	987.018	1426.38	1496.62
Apol7d	5.27982	8.70899	5.7983	0
Mreg	297.43	213.854	706.427	754.288
ENSMUSG00000097131	145.195	136.441	194.243	255.813
Pecr	22.8792	20.321	26.0924	39.4477
Tmem169	331.749	269.011	203.907	285.697
Xrcc5	753.254	1053.79	403.948	437.511
Marchf4	1348.99	1526.98	539.242	457.833
Smarcal1	1267.16	1138.94	1128.74	996.952
Ankar	1.75994	3.87066	3.86554	4.78154
Rpl37a	327.349	381.26	538.276	361.006
Igfbp2	373.107	393.84	415.545	114.757
Igfbp5	2031.85	2203.37	3202.6	3332.73
ENSMUSG00000100301	23.7592	14.515	31.8907	26.2985
Tns1	621.259	628.015	1043.69	939.573
Arpc2	935.408	1021.85	901.636	941.964
Gpbar1	3.51988	7.74132	5.7983	2.39077
Aamp	397.746	354.165	777.939	597.693
Pnkd	634.458	440.288	1117.14	952.722
Catip	4.39985	5.80599	24.1596	14.3446
Slc11a1	6.15979	12.5796	12.563	11.9539
Ctdsp1	257.831	239.981	395.251	356.225
Vil1	31.6789	19.3533	39.6217	43.0339
Usp37	774.373	916.379	825.292	970.653
Plcd4	139.915	115.152	260.924	309.605
Zfp142	615.099	535.119	891.006	877.413
Bcs1l	114.396	106.443	170.084	175.722
Rnf25	366.067	322.232	419.411	419.58
Stk36	194.473	216.757	114.033	94.4355
Ttll4	1228.44	1167.97	927.729	982.607
Cyp27a1	35.1988	27.0946	127.563	120.734
Prkag3	0.87997	5.80599	5.7983	8.3677
Wnt6	1.75994	12.5796	24.1596	14.3446
Gm16582	70.3976	68.7042	56.0503	60.9647
Fev	0	0	15.4621	26.2985
Cryba2	0.87997	0	4.83192	5.97693
Cfap65	6.15979	23.224	96.6384	25.1031
Ihh	1.75994	7.74132	4.83192	1.19539
Nhej1	128.476	156.762	69.5796	107.585
Slc23a3	3.51988	4.83833	2.89915	4.78154
Cnppd1	344.068	346.424	277.352	243.859
Retreg2	988.206	864.125	1594.53	1329.27
Zfand2b	65.9977	47.4156	89.8737	82.4816
Atg9a	651.177	500.283	659.074	570.199
Ankzf1	166.314	122.893	202.941	217.56
Glb1l	107.356	121.926	86.0082	86.0678
Stk16	271.911	265.14	271.554	230.709
Tuba4a	1194.12	681.236	2242.98	1631.7
A630095N17Rik	8.7997	8.70899	3.86554	5.97693
Dnajb2	256.071	189.662	703.527	629.968
Ptprn	332.629	263.205	905.502	763.851
Resp18	16.7194	19.3533	43.4873	33.4708
Dnpep	223.512	244.819	231.932	156.596
Des	110.876	35.8036	196.176	191.262
Gm15179	24.6391	4.83833	30.9243	53.7924
Speg	1603.3	799.291	2952.3	2972.92
Gmppa	328.229	226.434	424.243	509.234
Asic4	26.3991	30.9653	37.689	28.6893
Chpf	357.268	350.295	660.04	412.408
Obsl1	538.541	367.713	483.192	413.603
Inha	212.073	162.568	221.302	239.077
Stk11ip	251.671	230.304	278.319	276.134
Slc4a3	1101.72	849.61	1202.18	1032.81
ENSMUSG00000100827	4.39985	6.77366	0	0
Gm816	4.39985	0.967665	30.9243	19.1262
Epha4	544.701	592.211	663.906	704.082
Pax3	1085.88	1615.03	503.486	542.705
Sgpp2	1241.64	719.943	2644.99	3048.23
Farsb	1134.28	1192.16	1169.32	1240.81
Acsl3	1342.83	1019.92	1534.62	1891.1
Gm6159	1.75994	0.967665	8.69746	14.3446
Gm29536	4.39985	1.93533	5.7983	7.17231
Scg2	565.82	573.825	969.283	1075.85
Ap1s3	338.788	404.484	129.495	156.596
Wdfy1	822.772	908.638	649.41	794.931
Mrpl44	126.716	123.861	149.79	137.469
Serpine2	527.982	682.204	710.292	652.681
Gm5529	0.87997	0.967665	13.5294	3.58616
Fam124b	12.3196	11.612	0.966384	16.7354
Cul3	2594.15	3025.89	2298.06	2892.83
Dock10	2760.46	3521.33	1645.75	1886.32
Nyap2	4662.08	5482.79	2585.08	3580.18
Irs1	1548.75	2170.47	1711.47	1729.72
Rhbdd1	432.945	651.239	500.587	639.531
Col4a4	34.3188	108.378	46.3864	21.5169
Col4a3	7.91973	6.77366	44.4537	10.7585
Mff	1804.82	2222.73	1384.83	1527.7
Tm4sf20	73.9174	30.9653	50.252	65.7462
Agfg1	2587.11	3142.01	1740.46	1929.35
Slc19a3	15.8395	12.5796	32.8571	43.0339
Daw1	7.03976	5.80599	22.2268	10.7585
Sphkap	7492.06	5784.7	17300.2	20180.5
4933436I20Rik	28.159	62.8982	9.66384	8.3677
Pid1	1961.45	2832.36	1767.52	1929.35
Dner	5322.94	8067.42	3776.63	2797.2
Trip12	5765.56	6932.35	4327.47	4745.68
Fbxo36	105.596	119.99	144.958	153.009
Slc16a14	419.745	545.763	128.529	126.711
Sp110	1.75994	2.903	9.66384	8.3677
Sp140	11.4396	7.74132	13.5294	14.3446
Sp100	7.03976	6.77366	51.2183	64.5508
A630001G21Rik	14.0795	17.418	16.4285	11.9539
Cab39	2006.33	2365.94	2174.36	2157.67
Itm2c	1620.02	1490.2	2708.77	2079.97
4933407L21Rik	7.03976	11.612	9.66384	7.17231
Gpr55	5.27982	12.5796	14.4958	11.9539
Gm18180	4.39985	3.87066	13.5294	5.97693
Spata3	21.9992	22.2563	30.9243	20.3216
2810459M11Rik	45.7584	91.9282	49.2856	31.08
Psmd1	1120.2	1219.26	1156.76	1148.77
Gm21972	80.0772	83.2192	74.4116	54.9877
Armc9	784.933	710.266	739.284	847.528
Gm16341	5.27982	4.83833	1.93277	11.9539
B3gnt7	17.5994	15.4826	9.66384	5.97693
Ncl	1149.24	1312.15	2215.92	2381.21
C130036L24Rik	42.2385	51.2863	39.6217	35.8616
Nmur1	1.75994	2.903	3.86554	7.17231
Ptma	1513.55	2073.71	1288.19	1286.23
Pde6d	527.102	555.44	493.822	503.257
Cops7b	454.064	435.449	294.747	347.857
Nppc	15.8395	18.3856	13.5294	5.97693
Dis3l2	1392.99	1507.62	1099.74	1225.27
Gm28375	119.676	155.794	99.5375	127.906
Akp-ps1	9.67967	4.83833	0.966384	5.97693
Ecel1	8.7997	20.321	1.93277	0
Eif4e2	1002.29	902.832	882.309	922.838
Efhd1	117.916	195.468	296.68	249.836
Gigyf2	2872.22	2697.85	2620.83	2968.14
Snorc	4.39985	7.74132	6.76469	8.3677
Ngef	81.8372	137.408	113.067	126.711
Neu2	1.75994	2.903	11.5966	19.1262
Inpp5d	103.836	136.441	103.403	96.8262
Atg16l1	1195.88	1107.98	1034.03	1129.64
Sag	20.2393	10.6443	20.2941	25.1031
Dgkd	6294.42	4842.2	5826.33	6274.58
Usp40	1408.83	1039.27	1416.72	1637.68
Mroh2a	210.313	244.819	134.327	133.883
Hjurp	2400.56	2923.32	1351	1307.75
Trpm8	10.5596	2.903	15.4621	22.7123
Arl4c	188.313	124.829	986.678	742.334
Sh3bp4	1162.44	1384.73	313.108	294.065
Agap1	12803.6	14596.3	14379.8	15499.4
Asb18	10.5596	14.515	8.69746	9.56308
Iqca1	4.39985	8.70899	36.7226	14.3446
Ackr3	87.117	104.508	64.7477	51.4016
Cops8	499.823	563.181	570.167	496.085
Col6a3	146.955	145.15	47.3528	40.6431
Mlph	15.8395	18.3856	98.5712	90.8493
Lrrfip1	1861.14	1787.28	1155.8	1093.78
Ramp1	157.515	189.662	266.722	191.262
Ube2f	904.609	864.125	856.216	987.388
Gm7785	32.5589	19.3533	11.5966	26.2985
ENSMUSG00000097285	6.15979	6.77366	1.93277	5.97693
Scly	0.87997	3.87066	1.93277	8.3677
Espnl	28.159	16.4503	11.5966	11.9539
Klhl30	20.2393	17.418	4.83192	14.3446
Erfe	181.274	124.829	131.428	111.171
Ilkap	1233.72	1323.77	939.325	951.527
1700020N18Rik	3.51988	4.83833	11.5966	3.58616
Hes6	130.235	181.921	66.6805	62.16
Per2	1137.8	1152.49	1231.17	1225.27
Traf3ip1	500.703	347.392	489.957	473.373
Asb1	391.586	360.939	283.15	261.789
Twist2	11.4396	5.80599	3.86554	5.97693
Gm37600	20.2393	33.8683	0.966384	3.58616
Hdac4	7848.45	7817.77	4922.76	4966.83
Ndufa10	967.087	897.993	1268.86	1273.09
Cops9	186.554	181.921	281.218	248.64
Otos	2.63991	2.903	6.76469	8.3677
Gm29481	13.1995	16.4503	2.89915	3.58616
Gpc1	1027.8	1329.57	781.805	719.622
Ankmy1	6.15979	5.80599	11.5966	10.7585
Dusp28	94.1567	71.6072	139.159	129.102
5033417F24Rik	111.756	80.3162	132.395	131.492
Rnpepl1	588.7	605.758	584.662	456.637
9430060I03Rik	40.4786	32.9006	43.4873	57.3785
Gpr35	30.7989	29.03	46.3864	52.597
Aqp12	7.03976	8.70899	10.6302	11.9539
Kif1a	12230.7	10899.8	16196.6	14300.4
Crocc2	31.6789	33.8683	71.5124	41.8385
Sned1	1143.08	1319.9	1085.25	1257.55
Mterf4	160.154	159.665	139.159	157.791
Gm28535	12.3196	10.6443	2.89915	8.3677
Pask	158.395	272.882	69.5796	72.9185
Ppp1r7	584.3	541.892	908.401	860.678
Ano7	8.7997	13.5473	8.69746	14.3446
Hdlbp	2382.96	2117.25	3137.85	3093.66
Septin2	1209.08	1317.96	941.258	1038.79
Farp2	811.332	645.433	841.72	916.861
Stk25	1238.12	1121.52	1233.11	1194.19
Bok	151.355	295.138	107.269	77.7001
Thap4	176.874	149.988	178.781	176.917
Atg4b	783.173	910.573	854.283	777.001
Dtymk	344.068	315.459	247.394	291.674
Ing5	178.634	283.526	195.21	148.228
D2hgdh	207.673	128.699	155.588	149.423
Neu4	65.9977	62.8982	58.9494	31.08
Gm7895	1.75994	1.93533	30.9243	11.9539
Fam174a	286.87	203.21	251.26	259.399
Gm15427	2.63991	5.80599	38.6554	13.1492
St8sia4	290.39	385.131	104.369	175.722
Slco4c1	129.356	113.217	9.66384	10.7585
Panct2	18.4794	21.2886	5.7983	3.58616
Gm7135	22.8792	60.9629	28.0251	45.4247
Macir	622.138	563.181	624.284	633.554
Ppip5k2	1182.68	1681.8	646.511	803.299
Gin1	141.675	117.087	104.369	155.4
Pam	1186.2	1757.28	1097.81	970.653
Slco6d1	9.67967	1.93533	1.93277	2.39077
Cntnap5b	579.9	621.241	1095.88	1215.71
Cdh20	2615.27	4159.02	2427.56	3166.58
Gm29012	6.15979	2.903	0.966384	1.19539
Rnf152	2338.96	1155.39	3701.25	4494.65
Gm17634	7.91973	2.903	17.3949	26.2985
Gm28403	74.7974	36.7713	68.6133	65.7462
Pign	424.145	487.703	354.663	432.73
Relch	3426.6	3647.13	2283.57	2813.94
Tnfrsf11a	94.1567	82.2515	65.7141	50.2062
Gm7160	24.6391	15.4826	75.3779	65.7462
Zcchc2	1421.15	1302.48	1286.26	1373.5
Gm37372	1.75994	5.80599	4.83192	1.19539
Gm26509	1.75994	4.83833	2.89915	3.58616
Gm20753	16.7194	23.224	17.3949	17.9308
Phlpp1	5491.01	6196.93	4606.75	4755.24
A530053M12Rik	8.7997	20.321	0.966384	3.58616
Bcl2	1155.4	1228.93	1646.72	1855.24
Kdsr	777.013	780.906	703.527	750.702
Vps4b	1039.24	1492.14	846.552	925.228
Serpinb2	18.4794	0	11.5966	4.78154
Serpinb8	201.513	72.5749	89.8737	106.389
Cdh7	2487.67	1752.44	2661.42	3706.89
Cdh19	37.8387	15.4826	124.664	125.515
Gm8173	4.39985	7.74132	6.76469	11.9539
Dsel	230.552	217.725	101.47	124.32
Gm18406	5.27982	6.77366	6.76469	2.39077
Gm17916	3.51988	3.87066	2.89915	2.39077
Cntnap5a	985.566	1007.34	311.176	387.305
Gm7195	112.636	113.217	129.495	167.354
Tsn	803.412	896.058	689.032	590.52
Nifk	184.794	189.662	184.579	198.434
Clasp1	6141.31	6868.49	4571	4818.6
Tfcp2l1	7.03976	12.5796	19.3277	17.9308
Gli2	1742.34	4665.11	564.368	663.439
Gm29455	0	1.93533	14.4958	14.3446
Inhbb	123.196	154.826	86.0082	86.0678
Ralb	326.469	241.916	226.134	233.1
Gm27184	29.039	32.9006	10.6302	22.7123
Tmem185b	101.197	102.573	108.235	90.8493
3830432H09Rik	9.67967	14.515	4.83192	4.78154
Epb41l5	726.855	921.217	236.764	224.732
Ptpn4	3029.74	3546.49	3564.02	3937.6
Tmem177	80.0772	57.0922	60.8822	60.9647
Cfap221	2202.56	2424	1854.49	2604.75
Sctr	20.2393	62.8982	6.76469	7.17231
Dbi	668.777	807.033	1779.11	1289.82
3110009E18Rik	95.9167	65.8012	77.3107	76.5047
Steap3	64.2378	50.3186	35.7562	31.08
C1ql2	3.51988	2.903	7.73107	4.78154
En1	101.197	204.177	69.5796	63.3554
2610027F03Rik	3.51988	15.4826	12.563	5.97693
Gm29348	4.39985	10.6443	0	0
Celrr	91.5168	89.9929	110.168	102.803
Gm29359	6.15979	3.87066	2.89915	2.39077
Insig2	565.82	418.031	594.326	684.956
Ccdc93	663.497	545.763	718.023	762.656
Htr5b	5.27982	4.83833	3.86554	1.19539
Ddx18	378.387	393.84	341.134	289.283
Dpp10	4409.53	3560.04	5089.94	6340.33
ENSMUSG00000100851	7.91973	8.70899	2.89915	7.17231
Actr3	1586.59	1666.32	1398.36	1546.83
Slc35f5	340.548	363.842	228.067	228.319
Gpr39	9.67967	9.67665	0.966384	0
Lypd1	47.5184	37.7389	29.9579	20.3216
Nckap5	1481.87	2419.16	974.115	1155.94
Mgat5	2385.6	2617.53	2841.17	2650.17
Tmem163	1569.87	800.259	5190.45	5688.84
Acmsd	3.51988	0.967665	5.7983	5.97693
2900009J06Rik	45.7584	5.80599	26.0924	25.1031
Ccnt2	2605.59	3052.98	2125.08	2427.83
Map3k19	24.6391	23.224	94.7056	99.217
Rab3gap1	1223.16	1224.1	1292.06	1534.88
Zranb3	197.993	350.295	71.5124	105.194
R3hdm1	4265.21	4930.25	3167.81	3666.25
Ubxn4	827.171	826.386	971.216	1026.84
Lct	11.4396	31.9329	3.86554	5.97693
Mcm6	280.71	571.89	45.42	47.8154
Dars1	615.099	705.428	550.839	594.107
Cxcr4	95.9167	178.05	18.3613	19.1262
Thsd7b	309.749	707.363	147.857	138.665
Cd55	27.2791	56.1246	43.4873	35.8616
Gm16083	54.5581	72.5749	23.1932	17.9308
Zp3r	4.39985	3.87066	0	2.39077
Gm29427	6.15979	3.87066	6.76469	7.17231
Pfkfb2	137.275	112.249	119.832	114.757
AA986860	31.6789	37.7389	90.8401	93.2401
Il19	11.4396	1.93533	0	1.19539
Mapkapk2	630.058	929.926	527.646	500.867
Dyrk3	36.9587	44.5126	31.8907	20.3216
Eif2d	557.021	464.479	559.536	597.693
Rassf5	343.188	345.456	289.915	291.674
Ikbke	48.3983	72.5749	53.1511	50.2062
Srgap2	13747.8	13525.1	11397.5	13315.4
Fam72a	36.0788	51.2863	59.9158	58.5739
Rab7b	28.159	27.0946	19.3277	14.3446
Slc26a9	54.5581	41.6096	0.966384	0
Pm20d1	5.27982	3.87066	33.8234	59.7693
Slc41a1	830.691	629.95	1160.63	1087.8
Rab29	21.1193	16.4503	47.3528	34.6662
Nucks1	1682.5	2040.81	1731.76	1891.1
Gm29103	2.63991	7.74132	0.966384	4.78154
Elk4	227.912	233.207	192.31	191.262
Mfsd4a	37.8387	38.7066	49.2856	65.7462
Cdk18	80.0772	46.4479	135.294	112.366
Lemd1	974.126	579.631	135.294	123.125
Klhdc8a	364.307	189.662	200.041	197.239
Nuak2	93.2768	95.7988	20.2941	32.2754
Tmcc2	1602.42	1374.08	2910.75	2486.4
Dstyk	1153.64	1102.17	1528.82	1531.29
6030442K20Rik	76.5574	54.1892	74.4116	62.16
Rbbp5	642.378	701.557	886.174	908.493
Tmem81	23.7592	37.7389	37.689	31.08
Cntn2	11735.3	11638.1	5907.5	5943.46
Nfasc	11223.1	11283.9	9073.38	9111.23
Lrrn2	2831.74	2764.62	2986.13	2860.56
Gm38308	18.4794	24.1916	13.5294	22.7123
Mdm4	2536.07	2697.85	2112.52	2291.55
Pik3c2b	827.171	1045.08	480.293	453.051
Gm26616	5.27982	4.83833	0	1.19539
Ppp1r15b	680.216	752.843	712.225	653.876
Plekha6	2725.27	3207.81	2391.8	2254.5
Etnk2	58.958	89.9929	49.2856	25.1031
Sox13	116.156	125.796	140.126	135.079
Gm23939	6.15979	8.70899	4.83192	0
Snrpe	182.154	202.242	118.865	143.446
Zc3h11a	3.51988	3.87066	1.93277	2.39077
Atp2b4	1401.79	652.206	1336.51	1257.55
Optc	24.6391	24.1916	6.76469	10.7585
Gm15851	4.39985	3.87066	5.7983	1.19539
Prelp	12.3196	6.77366	124.664	78.8954
Fmod	29.039	21.2886	219.369	142.251
Btg2	304.469	371.583	285.083	251.031
Chi3l1	7.03976	11.612	48.3192	33.4708
Mybph	51.9182	15.4826	88.9073	95.6308
Adora1	887.009	441.255	2469.11	2356.1
Ppfia4	4777.35	3360.7	5231.04	5630.27
Tmem183a	686.376	754.779	564.368	577.371
Cyb5r1	49.2783	53.2216	110.168	108.78
Adipor1	630.938	568.987	792.435	738.748
Klhl12	530.622	598.985	473.528	494.89
Rabif	184.794	134.505	174.915	187.676
Kdm5b	2719.99	2872.03	1593.57	1716.57
Gm26783	23.7592	1.93533	15.4621	20.3216
Syt2	2984.86	1587.94	8707.12	8584.06
Ppp1r12b	2363.6	2482.06	2307.72	2639.41
Ube2t	32.5589	44.5126	4.83192	9.56308
Lgr6	136.395	72.5749	214.537	172.136
Ptpn7	0.87997	1.93533	2.89915	4.78154
Arl8a	1022.52	1099.27	1233.11	1104.54
Gpr37l1	1295.32	943.473	2645.96	1791.88
Gm4204	24.6391	31.9329	56.0503	52.597
Gm26642	6.15979	0.967665	2.89915	1.19539
Rnpep	563.181	482.865	349.831	333.513
Timm17a	359.028	308.685	426.175	381.328
Lmod1	21.1193	30.9653	38.6554	32.2754
Shisa4	360.788	305.782	470.629	371.765
Ipo9	1903.37	2102.74	2015.88	1935.33
Nav1	12260.6	15111.1	1543.32	1414.14
ENSMUSG00000090399	1986.97	3541.65	109.201	121.929
Csrp1	281.59	240.949	1607.1	1196.58
Phlda3	31.6789	17.418	52.1847	37.057
Tnni1	56.3181	29.9976	35.7562	33.4708
Lad1	7.91973	1.93533	8.69746	3.58616
Igfn1	1.75994	2.903	21.2604	4.78154
Tmem9	698.696	689.945	495.755	490.108
Cacna1s	21.1193	20.321	12.563	5.97693
Gm15850	14.9595	2.903	13.5294	8.3677
Kif21b	2830.86	4578.02	741.216	531.947
Mroh3	24.6391	29.9976	4.83192	3.58616
Inava	69.5176	103.54	16.4285	5.97693
Gm26781	123.196	143.214	137.227	131.492
Camsap2	3062.29	3233.94	2975.5	3256.23
9230116N13Rik	8.7997	7.74132	3.86554	4.78154
Ddx59	80.9572	89.0252	88.9073	84.8724
Kif14	180.394	277.72	8.69746	4.78154
Zfp281	647.658	743.167	619.452	625.187
Gm19705	9.67967	7.74132	48.3192	45.4247
Platr22	1.75994	2.903	7.73107	5.97693
ENSMUSG00000098243	5385.41	4607.05	1228.27	1606.6
Ptprc	31.6789	31.9329	41.5545	50.2062
Nek7	292.15	450.932	487.057	518.797
Lhx9	7.91973	14.515	12.563	7.17231
2310009B15Rik	29.039	28.0623	20.2941	28.6893
Dennd1b	2138.33	2689.14	1774.28	1898.27
Crb1	10.5596	16.4503	6.76469	1.19539
Zbtb41	560.541	634.788	623.318	669.416
Aspm	630.058	944.441	11.5966	10.7585
Cfh	66.8777	81.2839	283.15	273.743
Kcnt2	475.184	943.473	39.6217	41.8385
4930590L20Rik	7.91973	4.83833	0.966384	0
Gm5835	2.63991	0	20.2941	9.56308
Cdc73	1456.35	1674.06	1171.26	1520.53
Glrx2	342.308	345.456	359.495	443.488
Ro60	878.21	843.804	1030.17	1133.23
Uchl5	163.674	189.662	253.193	331.122
Rgs2	106.476	113.217	106.302	92.0447
Rgs13	8.7997	14.515	0	0
Gm29514	634.458	373.519	176.848	271.353
Brinp3	5505.97	4635.12	2639.19	3721.24
Gm29020	8.7997	9.67665	0	0
Gm37630	74.7974	38.7066	0	0
Gm38189	102.076	74.5102	0	0
Gm29398	702.216	433.514	0	0
Pla2g4a	84.4771	78.3809	102.437	153.009
Ptgs2	0	3.87066	2.89915	10.7585
Odr4	320.309	260.302	373.991	445.879
Tpr	1930.65	1840.5	2952.3	3412.83
Prg4	74.7974	73.5425	136.26	225.928
Hmcn1	272.791	225.466	193.277	252.226
Gm10138	21.9992	36.7713	17.3949	27.4939
Ivns1abp	2148.01	2702.69	1581.97	1785.91
Swt1	428.545	402.549	406.848	585.739
Rnf2	715.415	808	388.486	408.822
Niban1	103.836	97.7342	82.1426	80.0908
2810414N06Rik	4.39985	2.903	8.69746	11.9539
Edem3	1520.59	1244.42	1579.07	1818.18
1700025G04Rik	2939.1	2103.7	6385.86	7502.24
Tsen15	212.073	212.886	301.512	357.42
Colgalt2	81.8372	76.4455	73.4452	58.5739
Rgl1	619.499	669.624	804.998	790.15
Arpc5	568.46	672.527	345.965	358.616
Ncf2	204.153	132.57	193.277	239.077
Smg7	2851.1	2870.09	2731.97	2998.03
Nmnat2	4691.12	3775.83	8866.57	9724.46
Lamc2	47.5184	84.1869	46.3864	23.9077
Lamc1	1482.75	1572.46	1150.96	990.975
Shcbp1l	96.7967	116.12	79.2435	82.4816
Dhx9	2404.08	3344.25	1735.63	1816.99
Npl	21.1193	16.4503	13.5294	20.3216
Rgs8	4235.29	2088.22	10126.7	8368.89
ENSMUSG00000100334	10.5596	7.74132	1.93277	3.58616
Rgs16	27.2791	17.418	45.42	51.4016
Gm28513	10.5596	8.70899	0.966384	3.58616
Rnasel	250.791	313.523	19.3277	23.9077
Rgsl1	2.63991	1.93533	7.73107	11.9539
Teddm2	18.4794	11.612	29.9579	50.2062
Glul	2220.16	2139.51	7845.1	6884.23
ENSMUSG00000100502	0.87997	0	4.83192	10.7585
A830008E24Rik	8.7997	3.87066	19.3277	31.08
Zfp648	7.03976	2.903	4.83192	3.58616
Cacna1e	35235.7	34189.5	17402.6	18814.2
Gm29282	13.1995	22.2563	0.966384	4.78154
Gm9530	26.3991	15.4826	12.563	19.1262
Ier5	283.35	376.422	136.26	135.079
Mr1	18.4794	19.3533	44.4537	31.08
Stx6	1381.55	1657.61	1062.06	971.848
BC034090	556.141	1034.43	165.252	223.537
Xpr1	2808.86	2985.25	1870.92	1879.15
Acbd6	1397.39	1561.81	1392.56	1507.38
Lhx4	3.51988	10.6443	20.2941	17.9308
Qsox1	383.667	632.853	226.134	234.296
Gm37571	37.8387	29.9976	39.6217	32.2754
Cep350	2368	2355.3	2876.92	3212
Gm9694	7.91973	1.93533	5.7983	3.58616
Tor1aip1	481.343	496.412	567.267	600.084
Tor1aip2	805.172	860.254	824.325	848.724
Fam163a	18.4794	27.0946	14.4958	19.1262
Tdrd5	19.3593	38.7066	8.69746	14.3446
Axdnd1	13.1995	11.612	4.83192	3.58616
Soat1	218.232	266.108	371.091	319.168
Csnk2a1-ps3	7.91973	10.6443	14.4958	5.97693
Abl2	2426.08	2704.62	1534.62	1607.79
Tor3a	192.713	140.311	209.705	242.663
Fam20b	517.422	591.243	669.704	622.796
Ralgps2	1457.23	1871.46	1221.51	1344.81
4930439D14Rik	8.7997	8.70899	12.563	8.3677
Gm28694	1.75994	2.903	4.83192	1.19539
Tex35	15.8395	41.6096	3.86554	4.78154
Gm30694	63.3578	227.401	60.8822	53.7924
Rasal2	1688.66	2801.39	1801.34	2212.66
2810025M15Rik	29.919	62.8982	41.5545	35.8616
Cryzl2	51.9182	45.4803	136.26	71.7231
Sec16b	25.5191	15.4826	16.4285	10.7585
Gm38256	3.51988	0.967665	11.5966	16.7354
Brinp2	3592.92	2329.17	1231.17	1377.08
Astn1	6634.97	6517.22	2724.24	3165.38
Pappa2	69.5176	86.1222	15.4621	23.9077
Cop1	2300.24	2910.74	1493.06	1870.78
Tnr	4815.19	3347.15	7073.93	7123.3
4930523C07Rik	52.7982	34.8359	57.0167	56.1831
Tnn	7.03976	4.83833	6.76469	5.97693
Mrps14	122.316	150.956	165.252	136.274
Cacybp	259.591	400.613	383.654	371.765
4933417C20Rik	14.0795	16.4503	14.4958	17.9308
Rabgap1l	2975.18	3298.77	4730.45	5872.93
Rc3h1	1653.46	1972.1	1485.33	1545.63
Serpinc1	58.958	45.4803	39.6217	56.1831
Zbtb37	949.487	1161.2	609.788	645.508
Gas5	454.944	430.611	477.394	496.085
Dars2	199.753	222.563	161.386	131.492
Cenpl	62.4778	88.0575	27.0587	19.1262
Klhl20	421.505	525.442	384.621	408.822
Ankrd45	63.3578	61.9306	96.6384	74.1139
ENSMUSG00000102817	23.7592	35.8036	28.9915	41.8385
Prdx6	427.665	465.447	838.821	754.288
Gm15429	1.75994	7.74132	10.6302	10.7585
Fasl	4.39985	6.77366	3.86554	4.78154
Gm37357	6.15979	3.87066	6.76469	4.78154
Suco	1203.8	1175.71	828.191	1008.91
4930558K02Rik	0.87997	9.67665	0.966384	3.58616
Gm38304	11.4396	23.224	10.6302	17.9308
Dnm3	3629.87	3764.22	6916.41	8493.21
Mettl13	193.593	151.923	145.924	139.86
Vamp4	839.491	953.15	777.939	903.711
Myoc	21.1193	22.2563	27.0587	20.3216
Prrc2c	4826.63	4626.41	5989.65	6801.74
Fmo1	75.6774	145.15	40.5881	47.8154
Fmo2	0	1.93533	17.3949	19.1262
Prrx1	282.47	338.683	289.915	369.374
Gorab	206.793	174.18	177.815	236.686
Kifap3	2879.26	2840.1	2479.74	2723.09
Scyl3	501.583	578.664	342.1	356.225
Firrm	140.795	290.3	76.3443	126.711
Mettl18	22.8792	17.418	30.9243	33.4708
F5	2.63991	4.83833	120.798	17.9308
Slc19a2	178.634	243.852	239.663	243.859
Ccdc181	108.236	120.958	188.445	217.56
Blzf1	233.192	225.466	257.058	249.836
Nme7	674.057	771.229	482.226	547.487
Atp1b1	3311.33	3240.71	8562.16	7673.18
Gm32391	3.51988	5.80599	3.86554	7.17231
ENSMUSG00000103659	14.9595	13.5473	17.3949	5.97693
Gm20743	7.91973	3.87066	32.8571	21.5169
4930568G15Rik	7.03976	1.93533	2.89915	3.58616
Sft2d2	138.155	145.15	260.924	194.848
Tiprl	445.265	448.997	368.192	417.19
Gpr161	322.069	434.482	126.596	101.608
Dcaf6	1720.34	1782.44	1398.36	1659.2
Mpc2	395.986	422.87	435.839	406.431
Adcy10	263.991	252.561	201.974	203.216
Gm38210	15.8395	10.6443	6.76469	10.7585
Mpzl1	1461.63	1675.03	1321.05	1410.55
Rcsd1	90.6369	97.7342	122.731	117.148
Creg1	102.956	124.829	301.512	257.008
Cd247	79.1973	79.3485	65.7141	56.1831
Pou2f1	2550.15	2902.03	2127.98	2683.64
Gm26665	6.15979	20.321	0	1.19539
Ildr2	158.395	146.117	219.369	259.399
Gm15853	9.67967	4.83833	3.86554	5.97693
Tada1	145.195	62.8982	76.3443	77.7001
Pogk	856.21	1027.66	1370.33	1099.75
Gm16701	154.875	135.473	79.2435	93.2401
ENSMUSG00000097823	45.7584	39.6743	28.0251	26.2985
Fam78b	3763.63	3740.99	2890.45	3143.86
Uck2	1935.93	1934.36	1054.32	1010.1
Tmco1	261.351	213.854	236.764	286.893
Aldh9a1	306.229	286.429	421.343	368.179
Mgst3	558.781	453.835	694.83	601.279
Rxrg	16.7194	109.346	2.89915	4.78154
Lmx1a	29.039	62.8982	85.0418	39.4477
Gm20711	5.27982	2.903	8.69746	7.17231
Pbx1	7309.91	10735.3	8435.57	9217.62
Nuf2	146.075	307.718	22.2268	10.7585
Rgs5	667.897	577.696	1080.42	1253.96
Rgs4	35.1988	59.0276	116.932	137.469
Ccdc190	18.4794	20.321	57.983	92.0447
Hsd17b7	303.59	220.628	168.151	157.791
3110045C21Rik	16.7194	6.77366	0.966384	2.39077
Ddr2	494.543	558.343	301.512	300.042
Uap1	440.865	436.417	501.553	468.591
Uhmk1	1424.67	1292.8	1892.18	1733.31
Gm6345	7.91973	3.87066	9.66384	5.97693
Gm7694	117.036	107.411	142.058	95.6308
Nos1ap	3216.29	3000.73	2279.7	1983.14
Olfml2b	190.073	191.598	47.3528	26.2985
Atf6	1527.63	1620.84	1704.7	2145.72
Gm9929	25.5191	33.8683	27.0587	34.6662
Dusp12	68.6376	77.4132	80.2099	63.3554
Fcrlb	20.2393	3.87066	21.2604	23.9077
Fcgr2b	8.7997	7.74132	14.4958	19.1262
Fcgr3	8.7997	10.6443	21.2604	13.1492
Cfap126	17.5994	9.67665	39.6217	41.8385
Sdhc	534.142	456.738	654.242	493.694
Mpz	6.15979	5.80599	5.7983	0
Pcp4l1	51.0382	54.1892	393.318	337.099
Nr1i3	1.75994	8.70899	2.89915	0
Tomm40l	71.2775	75.4779	135.294	102.803
Apoa2	1.75994	4.83833	4.83192	7.17231
Fcer1g	25.5191	13.5473	37.689	25.1031
Ndufs2	804.292	740.264	1468.9	1118.88
B4galt3	348.468	352.23	246.428	251.031
Ppox	252.551	218.692	255.125	272.548
Usp21	408.306	364.81	354.663	365.788
Ufc1	222.632	236.11	288.949	246.249
Gm20045	33.4388	19.3533	84.0754	102.803
Dedd	125.836	119.99	151.722	156.596
Nit1	195.353	191.598	265.756	218.756
Pfdn2	145.195	143.214	293.781	345.466
Klhdc9	29.919	32.9006	41.5545	39.4477
Nectin4	36.0788	27.0946	169.117	127.906
Arhgap30	20.2393	19.3533	18.3613	9.56308
Usf1	407.426	420.934	488.024	372.96
Tstd1	22.8792	10.6443	28.9915	15.54
ENSMUSG00000097045	21.9992	5.80599	18.3613	29.8846
F11r	85.3571	68.7042	99.5375	95.6308
B930036N10Rik	8.7997	42.5773	0.966384	0
Alyref2	16.7194	20.321	15.4621	20.3216
Cd48	2.63991	0.967665	3.86554	4.78154
Tma7-ps	1.75994	0.967665	4.83192	9.56308
Cd84	12.3196	16.4503	13.5294	16.7354
Vangl2	787.573	1157.33	250.293	247.445
Nhlh1	617.739	745.102	0	1.19539
Ncstn	1001.41	1158.3	614.62	610.842
Copa	2646.95	2775.26	2427.56	2255.69
Pex19	719.815	767.358	717.057	668.221
Dcaf8	2045.05	2306.91	2086.42	2168.43
Pea15a	2217.52	1647.93	3845.24	3578.98
Casq1	65.9977	140.311	42.5209	60.9647
Atp1a4	7.03976	51.2863	4.83192	8.3677
Igsf8	1373.63	1445.69	1747.22	1422.51
Kcnj9	630.938	342.553	1620.63	1588.67
Kcnj10	742.694	731.555	2455.58	1941.31
Pigm	321.189	402.549	247.394	217.56
Igsf9	146.955	252.561	11.5966	7.17231
Tagln2	36.0788	56.1246	63.7813	56.1831
Cfap45	13.1995	8.70899	13.5294	3.58616
4933439K11Rik	7.91973	3.87066	0.966384	4.78154
Vsig8	4.39985	6.77366	2.89915	4.78154
Dusp23	21.1193	31.9329	36.7226	39.4477
Ackr1	2067.05	1167	1088.15	1018.47
Cadm3	14047	9348.61	11766.7	11387.2
Aim2	212.073	562.213	120.798	193.652
Ifi207	3.51988	5.80599	7.73107	4.78154
Ifi204	2.63991	8.70899	2.89915	4.78154
Ifi203-ps	125.836	119.023	0.966384	1.19539
Mndal	997.886	889.284	79.2435	101.608
Ifi203	14.9595	13.5473	0.966384	0
Spta1	0.87997	0.967665	3.86554	4.78154
Fmn2	4860.95	7059.12	4092.64	4767.2
Grem2	15.8395	18.3856	24.1596	22.7123
Rgs7	11805.7	10741.1	11511.6	14093.6
Fh1	516.542	477.059	563.402	485.327
Kmo	6.15979	3.87066	1.93277	1.19539
Opn3	42.2385	41.6096	106.302	105.194
Exo1	97.6766	244.819	6.76469	5.97693
Gm37668	13.1995	7.74132	17.3949	25.1031
Pld5	5139.9	3802.92	8584.39	10622.2
Gm38101	35.1988	41.6096	10.6302	7.17231
Gm36536	2.63991	5.80599	0.966384	2.39077
Cep170	4666.48	5482.79	2983.23	3595.72
Sdccag8	1319.07	1881.14	1290.12	1537.27
Akt3	7448.94	11418.4	5462.97	6854.34
Gm26801	85.3571	85.1545	84.0754	129.102
Zbtb18	9790.54	11890.7	7068.13	6722.85
Gm29856	68.6376	66.7689	37.689	35.8616
Gm37306	17.5994	21.2886	13.5294	13.1492
Gm37280	26.3991	9.67665	4.83192	7.17231
Spmip3	10.5596	21.2886	11.5966	7.17231
Adss2	752.374	1012.18	662.939	756.679
Catspere2	156.635	199.339	227.1	253.422
Desi2	1231.08	1284.09	912.266	1050.74
Gm37486	3.51988	4.83833	9.66384	3.58616
B230369F24Rik	99.4366	62.8982	66.6805	57.3785
Cox20	183.914	187.727	163.319	197.239
Hnrnpu	5676.68	5403.44	7834.47	9444.74
Efcab2	293.03	226.434	378.822	424.362
Kif26b	7306.39	6621.73	7675.02	8647.42
Smyd3	3377.32	3771.96	6435.15	6831.63
Gm5561	0	0	7.73107	4.78154
Tfb2m	183.034	190.63	200.041	216.365
Cnst	1906.01	1472.79	1659.28	1811.01
Sccpdh	326.469	294.17	427.142	394.477
Kif28	22.8792	13.5473	22.2268	35.8616
Ahctf1	1928.89	1694.38	2150.2	2391.97
Cdc42bpa	8335.95	8653.83	10180.9	10906.7
Coq8a	402.146	303.847	465.797	418.385
Psen2	230.552	184.824	415.545	388.5
Gm31728	4.39985	3.87066	5.7983	5.97693
Gm5069	20.2393	24.1916	81.1762	50.2062
Itpkb	962.687	1002.5	1723.06	1618.55
Stum	193.593	286.429	124.664	103.999
Parp1	1173	1210.55	1156.76	1094.97
Lin9	283.35	355.133	174.915	222.342
Acbd3	318.549	293.203	283.15	258.203
Gm37768	35.1988	38.7066	43.4873	27.4939
Gm38293	23.7592	12.5796	15.4621	15.54
H3f3a	1611.22	1769.86	587.561	462.614
H3f3aos	41.3586	52.2539	27.0587	26.2985
Sde2	249.911	238.046	305.377	294.065
Pycr2	134.635	134.505	180.714	117.148
Lefty1	1.75994	6.77366	6.76469	3.58616
Tmem63a	76.5574	51.2863	333.402	241.468
Ephx1	344.068	314.491	772.141	785.368
Gm6606	6.15979	10.6443	6.76469	7.17231
Nvl	1413.23	1346.99	1239.87	1485.86
Cnih4	359.908	383.195	384.621	414.799
Wdr26	2219.28	2593.34	1972.39	2120.61
A430110L20Rik	30.7989	11.612	28.0251	46.62
Cnih3	141.675	210.951	63.7813	62.16
Ccdc121rt1	1.75994	0	9.66384	10.7585
Dnah14	73.9174	82.2515	50.252	60.9647
Lbr	945.967	1353.76	454.2	524.774
Enah	2861.66	3880.34	2215.92	2223.42
Srp9	187.434	202.242	293.781	243.859
Degs1	300.95	267.076	424.243	351.443
1700047M11Rik	36.9587	17.418	81.1762	59.7693
Fbxo28	1663.14	1361.5	1098.78	1182.24
Gm10517	7.91973	8.70899	5.7983	1.19539
Trp53bp2	1202.92	1177.65	873.611	933.596
Capn2	846.531	820.58	829.157	799.713
Susd4	673.177	712.202	1871.89	1889.9
Tlr5	9.67967	7.74132	7.73107	8.3677
Disp1	322.949	452.867	170.084	156.596
Brox	885.249	911.541	664.872	659.853
Aida	457.584	470.285	447.436	427.948
Mia3	1795.14	1550.2	2592.81	2659.73
Taf1a	206.793	155.794	223.235	255.813
Gm37986	6.15979	1.93533	4.83192	2.39077
Hhipl2	6.15979	5.80599	1.93277	2.39077
Dusp10	871.17	837.998	1034.03	909.688
Hlx	7.91973	11.612	7.73107	11.9539
Mtarc1	4.39985	2.903	3.86554	7.17231
Mtarc2	204.153	179.986	327.604	306.019
C130074G19Rik	62.4778	46.4479	110.168	103.999
Mark1	1585.71	1774.7	1343.27	1262.33
Rab3gap2	1590.99	1532.78	1626.42	1753.63
Iars2	679.337	618.338	687.099	618.014
Gm37785	3.51988	1.93533	0	5.97693
Bpnt1	488.383	342.553	574.032	563.027
4930532G15Rik	24.6391	6.77366	17.3949	27.4939
Eprs1	2123.37	2165.63	2292.26	2374.04
9630028B13Rik	26.3991	12.5796	28.9915	32.2754
Gm2061	21.9992	42.5773	3.86554	3.58616
Slc30a10	234.072	433.514	65.7141	69.3324
Lyplal1	126.716	139.344	59.9158	78.8954
A730004F24Rik	588.7	355.133	0	0
Tgfb2	674.937	1449.56	250.293	260.594
Gm29491	2.63991	5.80599	5.7983	7.17231
Gm37849	4.39985	0	6.76469	13.1492
Rrp15	168.954	249.658	250.293	219.951
A430105J06Rik	20.2393	30.9653	8.69746	13.1492
Spata17	24.6391	40.6419	95.672	75.3093
Gpatch2	2029.21	1963.39	1370.33	1434.46
Gm38155	87.117	112.249	58.9494	65.7462
Gm37896	20.2393	17.418	11.5966	14.3446
Esrrg	4832.79	6242.41	4282.05	3598.11
Ush2a	71.2775	34.8359	36.7226	43.0339
Kctd3	1571.63	1522.14	1370.33	1368.72
Gm37178	15.8395	12.5796	0	0
Kcnk2	2497.35	2357.23	338.234	319.168
Cenpf	476.944	750.908	11.5966	17.9308
Ptpn14	174.234	249.658	224.201	198.434
Smyd2	463.744	325.135	531.511	566.613
Prox1	1676.34	1585.04	1960.79	2109.86
Prox1os	72.1575	84.1869	165.252	185.285
Rps6kc1	1567.23	1715.67	1619.66	1620.94
Angel2	618.619	567.052	580.797	602.474
Vash2	878.21	1601.49	36.7226	47.8154
Flvcr1	423.265	339.65	346.932	369.374
A230020J21Rik	5.27982	1.93533	1.93277	4.78154
Spata45	21.9992	30.9653	21.2604	37.057
Tatdn3	425.025	338.683	315.041	355.03
Nsl1	117.916	204.177	14.4958	11.9539
Batf3	2.63991	5.80599	0.966384	2.39077
Atf3	6.15979	10.6443	23.1932	16.7354
D730003I15Rik	52.7982	21.2886	74.4116	77.7001
Gm37074	7.03976	3.87066	13.5294	22.7123
ENSMUSG00000103174	12.3196	3.87066	9.66384	3.58616
Nenf	109.116	78.3809	295.713	217.56
Pacc1	429.425	632.853	285.083	274.939
Ppp2r5a	533.262	765.423	894.872	975.435
Gm32200	3.51988	6.77366	4.83192	7.17231
Dtl	256.071	748.005	1.93277	1.19539
Ints7	1520.59	1824.05	492.856	502.062
Lpgat1	2508.79	2517.86	3226.76	3048.23
Gm38037	4.39985	5.80599	0.966384	1.19539
Nek2	121.436	224.498	66.6805	38.2523
1700034H15Rik	45.7584	47.4156	60.8822	68.137
Slc30a1	325.589	302.879	347.898	353.834
Rd3	0.87997	0.967665	17.3949	1.19539
Gm26670	10.5596	9.67665	7.73107	4.78154
Traf5	32.5589	33.8683	20.2941	29.8846
Gm26879	24.6391	17.418	24.1596	33.4708
Rcor3	1651.7	1158.3	1045.63	1231.25
Gm10516	247.271	143.214	174.915	168.549
Kcnh1	3232.13	2324.33	4360.32	4852.07
Hhat	219.992	291.267	177.815	179.308
A730013G03Rik	4.39985	1.93533	3.86554	5.97693
1700065J18Rik	3.51988	7.74132	1.93277	4.78154
Sertad4	227.912	274.817	134.327	121.929
Gm2367	13.1995	12.5796	14.4958	10.7585
Syt14	2236.88	2590.44	1648.65	1763.19
Utp25	573.74	663.818	477.394	490.108
Irf6	13.1995	11.612	15.4621	13.1492
A130010J15Rik	51.0382	33.8683	32.8571	25.1031
Traf3ip3	73.9174	76.4455	12.563	9.56308
Lamb3	37.8387	11.612	120.798	109.975
Camk1g	96.7967	52.2539	212.604	143.446
Plxna2	15255.2	15695.5	5119.9	5736.66
Gm19777	5.27982	1.93533	0	3.58616
Cd34	48.3983	38.7066	50.252	69.3324
Gm16897	8.7997	5.80599	8.69746	19.1262
A330023F24Rik	1304.99	910.573	4561.33	5109.08
Cd46	273.671	251.593	305.377	406.431
Cr1l	306.229	291.267	267.688	372.96
Cr2	50.1583	48.3833	28.0251	44.2293
Fam171a1	1745.86	2039.84	990.544	1047.16
Rpp38	104.716	86.1222	94.7056	95.6308
Meig1	2.63991	3.87066	5.7983	4.78154
Dclre1c	477.823	477.059	198.109	219.951
Suv39h2	85.3571	108.378	48.3192	51.4016
Hspa14	522.702	606.726	467.73	522.383
Cdnf	8.7997	12.5796	6.76469	9.56308
Fam107b	2706.79	2883.64	2107.68	2144.52
Gm13180	3.51988	9.67665	2.89915	0
Frmd4a	11964.9	15769.1	7101.96	6616.46
Prpf18	745.334	887.349	821.426	865.459
Bend7	183.914	255.464	83.109	93.2401
Sephs1	877.33	1017.02	450.335	432.73
Phyh	308.869	224.498	536.343	523.579
Gm13194	1.75994	4.83833	3.86554	8.3677
Ucma	15.8395	22.2563	40.5881	52.597
Mcm10	133.755	325.135	8.69746	8.3677
Optn	1693.94	1963.39	316.008	314.386
Camk1d	868.53	1028.63	2986.13	3195.27
Cdc123	960.927	929.926	692.897	774.61
Nudt5	416.226	315.459	494.789	616.819
Sec61a2	1195	1295.7	790.502	849.919
Dhtkd1	108.236	114.184	119.832	78.8954
Upf2	908.129	1009.27	1216.68	1399.8
Proser2	102.956	74.5102	118.865	123.125
Echdc3	5.27982	2.903	8.69746	15.54
A230108P19Rik	17.5994	14.515	6.76469	11.9539
Usp6nl	2609.99	2781.07	1409.95	1399.8
Celf2	54245.7	84826.5	12365.8	14650.6
Gm13219	19.3593	2.903	0	0
Gm13262	6.15979	4.83833	6.76469	7.17231
Taf3	1296.2	1490.2	1375.16	1530.09
C630004M23Rik	4.39985	6.77366	3.86554	4.78154
Atp5f1c	1798.66	1565.68	1889.28	1735.7
Kin	275.43	231.272	214.537	234.296
Itih2	32.5589	23.224	89.8737	99.217
Itih5	461.104	414.161	900.67	901.321
Sfmbt2	827.171	825.418	204.873	219.951
Prkcq	223.512	257.399	159.453	131.492
8030442B05Rik	28.159	18.3856	8.69746	16.7354
Gm13292	4.39985	1.93533	10.6302	2.39077
Pfkfb3	1045.4	804.13	429.074	411.213
Rbm17	596.619	604.791	712.225	682.565
Il15ra	33.4388	32.9006	62.815	49.0108
Fbh1	1348.11	864.125	1142.27	1078.24
Ankrd16	564.061	569.955	350.797	349.053
Itga8	286.87	315.459	135.294	103.999
Mindy3	1193.24	1519.23	628.15	788.954
Pter	72.1575	77.4132	56.0503	121.929
C1ql3	16.7194	30.9653	19.3277	29.8846
Rsu1	709.255	811.871	605.923	600.084
Gm13270	11.4396	16.4503	12.563	9.56308
Cubn	21.1193	28.0623	15.4621	8.3677
Vim	768.213	928.959	1143.23	927.619
St8sia6	18.4794	29.03	28.0251	39.4477
Hacd1	470.784	451.9	478.36	545.096
Stamos	5.27982	11.612	9.66384	10.7585
Stam	1695.7	2065.97	1088.15	1225.27
Gm37499	122.316	134.505	63.7813	100.412
Tmem236	3.51988	6.77366	3.86554	1.19539
Mrc1	62.4778	137.408	75.3779	93.2401
Slc39a12	302.71	247.722	671.637	625.187
Gm13266	5.27982	7.74132	1.93277	11.9539
Cacnb2	1963.21	2351.43	1743.36	1885.12
Nsun6	187.434	224.498	139.159	168.549
Arl5b	963.567	1430.21	668.738	705.277
Malrd1	5.27982	11.612	10.6302	4.78154
Plxdc2	7001.92	7587.46	2512.6	3134.3
Gm13325	2.63991	4.83833	0.966384	2.39077
Nebl	9893.5	12739.3	3526.33	3857.51
A930004D18Rik	74.7974	67.7366	64.7477	82.4816
Gm13330	20.2393	38.7066	3.86554	1.19539
Skida1	490.143	757.682	143.025	123.125
1810059C17Rik	10.5596	21.2886	3.86554	3.58616
Mllt10	2905.66	3237.81	2060.33	2480.43
Dnajc1	2219.28	2353.36	1278.53	1614.97
Commd3	390.706	485.768	367.226	363.397
Bmi1	618.619	634.788	428.108	457.833
Spag6	26.3991	17.418	47.3528	54.9877
Gm3363	15.8395	23.224	1.93277	5.97693
Pip4k2a	2000.17	2302.08	1861.26	1948.48
4930426L09Rik	7.03976	5.80599	4.83192	3.58616
Armc3	11.4396	12.5796	16.4285	8.3677
4930447M23Rik	36.9587	23.224	4.83192	5.97693
Msrb2	81.8372	63.8659	97.6048	99.217
1810010K12Rik	17.5994	10.6443	6.76469	3.58616
4921504E06Rik	4.39985	8.70899	1.93277	1.19539
Otud1	52.7982	53.2216	129.495	119.539
Etl4	491.023	459.641	2851.8	2444.56
Arhgap21	9423.59	9251.85	8987.37	9845.2
Gm13375	102.076	98.7018	71.5124	65.7462
Gm13377	23.7592	38.7066	7.73107	7.17231
Enkur	6.15979	6.77366	36.7226	21.5169
Thnsl1	204.153	109.346	203.907	193.652
Gm13327	5.27982	19.3533	9.66384	13.1492
Gpr158	7930.29	6504.64	8694.56	10503.9
Myo3a	1254.84	1257	2679.78	2363.28
Gad2	879.97	1076.04	1456.34	1435.66
Apbb1ip	102.956	99.6695	63.7813	80.0908
ENSMUSG00000069136	1.75994	4.83833	5.7983	1.19539
Pdss1	1091.16	1123.46	750.88	931.205
Abi1	2338.08	2458.84	1777.18	2121.81
Acbd5	529.742	494.477	744.116	717.231
Mastl	149.595	232.24	41.5545	53.7924
Yme1l1	1516.19	1933.39	1255.33	1499.01
Gm13423	13.1995	5.80599	8.69746	21.5169
Potegl	14.0795	26.127	21.2604	32.2754
Gm38309	14.9595	34.8359	17.3949	21.5169
Spopl	1020.76	1451.5	688.065	873.827
Psd4	13.1995	8.70899	8.69746	2.39077
Gm13417	7.03976	8.70899	23.1932	19.1262
Gm38383	3.51988	8.70899	3.86554	4.78154
Gm13416	21.1193	19.3533	11.5966	13.1492
Cacna1b	7073.2	6790.11	3456.76	3513.24
Arrdc1	104.716	126.764	145.924	126.711
Zmynd19	227.912	263.205	190.378	188.871
Dph7	209.433	154.826	248.361	231.905
Mrpl41	139.035	111.281	205.84	198.434
Pnpla7	131.115	140.311	332.436	345.466
Nsmf	434.705	435.449	651.343	438.707
Gm13387	11.4396	6.77366	3.86554	0
Tor4a	28.159	17.418	45.42	29.8846
Nelfb	390.706	333.844	456.133	378.937
Cimip2a	16.7194	17.418	16.4285	7.17231
Tubb4b	886.129	812.839	919.031	803.299
Cysrt1	13.1995	16.4503	29.9579	19.1262
Rnf208	254.311	231.272	964.451	794.931
Ndor1	357.268	399.646	336.302	350.248
Tmem203	36.0788	42.5773	18.3613	28.6893
Tprn	3068.45	2493.67	1393.53	1246.79
Ssna1	375.747	240.949	158.487	157.791
Anapc2	1110.52	1029.6	896.804	735.162
Tmem210	81.8372	69.6719	64.7477	62.16
Lrrc26	80.9572	73.5425	69.5796	87.2631
Grin1	2401.44	2153.05	2951.34	3225.15
ENSMUSG00000097345	15.8395	13.5473	20.2941	15.54
Man1b1	652.057	612.532	651.343	524.774
Dpp7	119.676	124.829	194.243	143.446
Uap1l1	31.6789	44.5126	104.369	62.16
Sapcd2	190.953	322.232	24.1596	23.9077
Entpd2	31.6789	48.3833	19.3277	15.54
Npdc1	1229.32	1251.19	1422.52	1145.18
Fut7	7.91973	3.87066	0.966384	1.19539
Abca2	4605.76	3508.75	6202.25	5447.37
Paxx	533.262	337.715	401.049	368.179
Ptgds	181.274	210.951	6390.7	4611.8
C8g	1.75994	2.903	3.86554	2.39077
Fbxw5	454.064	400.613	456.133	388.5
Traf2	327.349	323.2	288.949	235.491
Edf1	353.748	260.302	704.494	620.405
Mamdc4	347.588	461.576	230.966	266.571
Phpt1	324.709	241.916	60.8822	65.7462
Ajm1	230.552	160.632	130.462	106.389
Rabl6	2101.37	1838.56	1877.68	2128.98
Fcnaos	10.5596	11.612	10.6302	2.39077
A230005M16Rik	34.3188	14.515	17.3949	16.7354
Kcnt1	2530.79	1138.94	4734.31	5210.69
Camsap1	3484.68	3498.11	2595.71	2546.17
Gm13542	20.2393	15.4826	9.66384	14.3446
Ubac1	857.97	712.202	687.099	714.841
Nacc2	974.126	772.197	2824.74	2276.01
Tmem250	252.551	230.304	447.436	376.546
Lhx3	13.1995	21.2886	4.83192	9.56308
Qsox2	673.177	582.534	444.537	433.925
ENSMUSG00000079537	8.7997	9.67665	11.5966	4.78154
Ccdc187	31.6789	25.1593	31.8907	27.4939
Gpsm1	3128.29	3198.13	1939.53	2036.94
Dnlz	241.112	186.759	251.26	217.56
Card9	18.4794	10.6443	10.6302	16.7354
Gm13562	9.67967	3.87066	17.3949	20.3216
Snapc4	220.872	192.565	266.722	309.605
Gm13563	30.7989	27.0946	15.4621	19.1262
Entr1	29.919	21.2886	46.3864	34.6662
Pmpca	609.819	606.726	637.813	567.808
Inpp5e	591.34	664.786	639.746	631.164
Sec16a	1785.46	1800.82	1785.88	1685.49
0610009E02Rik	131.115	63.8659	116.932	96.8262
Notch1	865.89	1342.15	690.965	595.302
Egfl7	22.8792	26.127	22.2268	40.6431
Gm20532	6.15979	8.70899	3.86554	0
Dipk1b	173.354	166.438	192.31	158.986
Snora17	27.2791	35.8036	17.3949	14.3446
Surf6	178.634	167.406	239.663	236.686
Med22	296.55	329.974	188.445	178.112
Rpl7a	873.81	1016.05	1074.62	1044.77
Surf1	131.995	121.926	303.445	247.445
Surf2	197.993	144.182	213.571	219.951
Surf4	715.415	710.266	598.192	487.717
Stkld1	57.198	30.9653	51.2183	68.137
Rexo4	428.545	375.454	583.696	614.428
Cacfd1	566.7	469.318	550.839	596.497
Slc2a6	429.425	213.854	420.377	374.156
Mymk	1.75994	7.74132	0	2.39077
Fam163b	26.3991	19.3533	36.7226	35.8616
Sardh	71.2775	49.3509	83.109	49.0108
Vav2	1459.87	2341.75	355.629	248.64
Brd3os	60.7179	47.4156	130.462	112.366
Brd3	1579.55	1730.19	1236.97	1282.65
Wdr5	604.539	582.534	435.839	463.81
Gm25541	0	0.967665	57.0167	25.1031
Gm13421	14.9595	5.80599	11.5966	21.5169
Rxra	492.783	657.045	351.764	374.156
2810430I11Rik	7.03976	4.83833	3.86554	2.39077
Col5a1	196.233	306.75	193.277	176.917
Olfm1	5879.96	3858.08	6438.05	6490.94
Gm13373	0.87997	0.967665	2.89915	7.17231
Ppp1r26	341.428	348.359	304.411	315.582
Pierce1	3.51988	2.903	28.0251	10.7585
Mrps2	155.755	190.63	206.806	123.125
Rpsa-ps9	0.87997	7.74132	3.86554	1.19539
Gbgt1	8.7997	9.67665	15.4621	9.56308
Ralgds	2723.51	2652.37	1824.53	1707.01
Cel	14.0795	19.3533	3.86554	4.78154
Gm13381	4.39985	2.903	5.7983	5.97693
Gtf3c5	107.356	112.249	109.201	90.8493
Tsc1	1275.96	1496.98	1316.21	1308.95
Spaca9	10.5596	9.67665	10.6302	4.78154
Ak8	13.1995	14.515	23.1932	15.54
Gtf3c4	878.21	835.095	697.729	693.324
Ddx31	811.332	824.451	336.302	382.523
Barhl1	1439.63	1882.11	207.773	155.4
Cfap77	60.7179	145.15	27.0587	13.1492
Ttf1	403.026	331.909	350.797	405.236
Setx	2324.88	1941.14	2288.4	2570.08
Ntng2	563.181	331.909	240.63	295.26
Med27	2512.31	2989.12	1366.47	1520.53
Rapgef1	5732.12	5450.86	3702.22	3795.35
Prrt1b	14.9595	7.74132	4.83192	8.3677
Trub2	438.225	525.442	300.545	311.996
Coq4	79.1973	60.9629	71.5124	56.1831
Slc27a4	961.807	790.582	841.72	761.461
Urm1	329.109	359.004	336.302	308.409
Mir219a-2	6.15979	0.967665	0.966384	3.58616
2600006K01Rik	5.27982	3.87066	7.73107	0
Cercam	77.4373	63.8659	100.504	118.343
Odf2	1847.94	1632.45	2622.77	2892.83
Gle1	628.298	534.151	712.225	684.956
Sptan1	17003.7	13250.2	21051.7	19966.5
Dync2i2	81.8372	90.9605	117.899	135.079
Set	872.05	998.63	1002.14	930.01
Pkn3	8.7997	29.03	8.69746	10.7585
Zdhhc12	51.9182	29.03	28.0251	21.5169
Zer1	1048.04	927.023	1477.6	1320.9
Tbc1d13	723.335	585.437	620.418	530.751
Endog	63.3578	65.8012	79.2435	59.7693
Spout1	155.755	148.053	207.773	184.089
Kyat1	272.791	211.919	346.932	349.053
1700084E18Rik	6.15979	3.87066	5.7983	5.97693
Lrrc8a	65.9977	73.5425	74.4116	72.9185
Gm28035	97.6766	44.5126	37.689	37.057
ENSMUSG00000098794	51.0382	31.9329	46.3864	47.8154
Nup188	510.382	523.507	477.394	432.73
Sh3glb2	1029.56	733.49	1518.19	1367.52
Miga2	955.647	571.89	963.485	871.436
Dolpp1	403.026	404.484	316.974	278.525
Crat	376.627	325.135	560.503	619.21
Ptpa	1625.3	1408.92	2175.33	1674.74
Ier5l	39.5986	102.573	13.5294	9.56308
Cstad	161.914	194.501	101.47	96.8262
9330198N18Rik	34.3188	36.7713	24.1596	7.17231
Gm14488	13.1995	16.4503	17.3949	29.8846
1700001O22Rik	14.0795	25.1593	6.76469	9.56308
Asb6	269.271	290.3	243.529	190.066
Prrx2	21.9992	40.6419	26.0924	27.4939
Ptges	22.8792	27.0946	36.7226	27.4939
Tor1b	458.464	413.193	459.999	417.19
Tor1a	321.189	309.653	298.613	251.031
BC005624	191.833	179.018	493.822	545.096
Usp20	719.815	549.634	737.351	653.876
Fnbp1	13158.2	8874.46	10925.9	11761.4
D330023K18Rik	57.198	58.0599	65.7141	52.597
Gpr107	2083.77	2104.67	1343.27	1496.62
Ncs1	1963.21	1653.74	2137.64	1751.24
Hmcn2	70.3976	58.0599	14.4958	15.54
Ass1	17.5994	18.3856	71.5124	53.7924
Fubp3	1466.03	1408.92	937.392	909.688
Exosc2	60.7179	61.9306	69.5796	52.597
Gm13427	3.51988	4.83833	5.7983	8.3677
Abl1	2166.49	2399.81	1543.32	1587.47
Qrfp	19.3593	16.4503	14.4958	10.7585
Fibcd1	53.6781	277.72	8.69746	7.17231
Lamc3	100.317	104.508	122.731	93.2401
Aif1l	36.0788	58.0599	80.2099	63.3554
Nup214	1612.1	1489.24	1402.22	1495.43
Fam78a	35.1988	21.2886	68.6133	51.4016
Plpp7	322.949	231.272	382.688	344.271
Prrc2b	7259.75	7696.81	8384.35	7312.17
Gm13610	14.9595	11.612	15.4621	11.9539
Uck1	256.951	249.658	300.545	236.686
Swi5	232.312	220.628	385.587	377.742
Golga2	646.778	514.798	1254.37	1201.36
Dnm1	6334.9	3719.7	13179.5	12527.6
Ciz1	351.988	383.195	500.587	519.993
Bbln	51.9182	32.9006	53.1511	25.1031
Ptges2	124.076	103.54	166.218	123.125
Slc25a25	620.379	573.825	950.922	774.61
Naif1	41.3586	45.4803	55.0839	57.3785
Eeig1	1154.52	930.894	1268.86	1133.23
Dpm2	176.874	179.986	194.243	215.169
Pip5kl1	28.159	23.224	38.6554	28.6893
St6galnac4	1472.19	867.996	1097.81	1074.65
St6galnac6	485.743	363.842	824.325	584.544
Ak1	228.792	164.503	794.368	724.404
Eng	188.313	184.824	243.529	284.502
Fpgs	109.996	119.99	108.235	89.6539
Cdk9	315.029	361.907	338.234	295.26
Sh2d3c	432.065	430.611	376.89	308.409
Ttc16	24.6391	18.3856	35.7562	16.7354
Ptrh1	7.91973	11.612	15.4621	13.1492
Cfap157	25.5191	42.5773	51.2183	57.3785
Stxbp1	7322.23	6076.94	12429.6	11776.9
Gm13524	15.8395	9.67665	10.6302	20.3216
Gm13523	7.91973	7.74132	0.966384	2.39077
Niban2	748.854	787.679	406.848	344.271
Lrsam1	491.903	480.93	423.276	383.719
Rpl12	339.668	418.031	603.024	444.683
Slc2a8	334.388	264.173	282.184	253.422
Garnl3	2972.54	1841.47	4180.58	4036.82
Ralgps1	7529.02	8432.23	4910.2	5271.65
Zbtb34	516.542	508.024	282.184	284.502
Gm13536	14.9595	1.93533	13.5294	9.56308
Zbtb43	580.78	508.992	524.746	555.854
Lmx1b	14.9595	12.5796	14.4958	16.7354
Mvb12b	4237.05	4776.4	3318.56	3234.71
Gm13403	2.63991	0	2.89915	7.17231
C230014O12Rik	69.5176	65.8012	20.2941	39.4477
Pbx3	3281.41	5954.04	1187.69	1167.89
Mapkap1	2797.42	2521.74	2225.58	2529.44
Gapvd1	2644.31	2666.89	2109.62	2278.4
Hspa5	1026.04	1071.21	2337.68	2421.85
Rabepk	180.394	183.856	254.159	233.1
Fbxw2	1081.48	1048.95	1053.36	1143.98
Psmd5	506.862	503.186	404.915	375.351
Cutal	3.51988	3.87066	4.83192	2.39077
Phf19	72.1575	66.7689	16.4285	31.08
Traf1	6.15979	7.74132	68.6133	62.16
Hc	2.63991	1.93533	6.76469	4.78154
AI182371	8.7997	15.4826	9.66384	1.19539
Cntrl	575.5	690.913	584.662	671.807
Rab14	1824.18	1827.92	1939.53	1856.43
Gsn	449.664	309.653	594.326	496.085
Stom	284.23	252.561	237.73	292.869
Glo1-ps	1.75994	0.967665	1.93277	5.97693
Ggta1	43.1185	43.5449	32.8571	35.8616
Gm13446	7.91973	4.83833	4.83192	23.9077
Dab2ip	9555.59	5437.31	10522	10748.9
Ttll11	1178.28	808	2080.62	2536.61
Ndufa8	323.829	238.046	459.032	401.65
Morn5	3.51988	0	4.83192	2.39077
Lhx6	0	0	1.93277	10.7585
Rbm18	698.696	749.94	475.461	555.854
Mrrf	315.909	209.016	252.226	265.376
Gm13429	7.91973	8.70899	0	0
Ptgs1	32.5589	45.4803	46.3864	41.8385
Gm13436	1.75994	2.903	20.2941	25.1031
Pdcl	261.351	246.755	293.781	326.34
Rc3h2	2499.11	2493.67	2228.48	2510.31
Zbtb6	211.193	267.076	202.941	223.537
Rabgap1	791.973	897.993	545.041	678.979
Strbp	6367.46	6702.05	6742.46	8049.73
Crb2	40.4786	48.3833	77.3107	45.4247
Dennd1a	5671.4	7143.3	6054.4	7008.55
Gm13589	50.1583	28.0623	0.966384	1.19539
Nek6	813.092	859.287	414.579	456.637
Psmb7	1302.35	1387.63	1111.34	1147.57
Nr6a1	302.71	301.912	619.452	700.496
Olfml2a	11.4396	12.5796	62.815	57.3785
Wdr38	28.159	13.5473	11.5966	10.7585
Arpc5l	508.622	430.611	650.376	670.611
Golga1	1098.2	1060.56	1058.19	1177.45
Scai	2572.15	2411.42	1539.45	1827.74
Ppp6c	813.092	817.677	695.796	684.956
Gm13453	0	0	8.69746	2.39077
Gm13456	8.7997	14.515	54.1175	26.2985
Lrp1b	20643.2	23277.2	13956.5	17217.1
Gm13464	0	0.967665	7.73107	5.97693
Kynu	3.51988	7.74132	0	2.39077
Arhgap15	80.9572	98.7018	79.2435	135.079
Gtdc1	2878.38	5194.43	1092.98	1373.5
Zeb2	3244.45	3951.94	2972.6	3509.65
Gm13481	8.7997	11.612	25.126	21.5169
Acvr2a	1741.46	2374.65	1252.43	1599.43
Orc4	1254.84	1497.95	854.283	1074.65
Mbd5	4589.04	5774.06	3791.12	4885.54
Epc2	2277.36	2695.92	1732.73	2070.41
Kif5c	10965.3	9979.53	15724	15174.2
Lypd6b	43.1185	42.5773	30.9243	56.1831
Lypd6	207.673	161.6	474.495	400.454
Mmadhc	474.304	465.447	360.461	341.88
Gm13483	115.276	172.244	204.873	270.157
Gm13498	2.63991	0	5.7983	5.97693
Rnd3	812.212	1160.23	177.815	178.112
Gm13493	0.87997	3.87066	6.76469	1.19539
Rbm43	72.1575	52.2539	156.554	143.446
Nmi	36.9587	44.5126	57.983	88.4585
Tnfaip6	22.8792	24.1916	74.4116	81.2862
Rif1	2016.01	1853.08	4791.33	5791.64
Neb	832.451	527.377	2824.74	3321.98
Arl5a	1037.48	1018.95	1561.68	1660.39
A430018G15Rik	55.4381	50.3186	54.1175	78.8954
Cacnb4	7393.5	5706.32	12972.7	14877.8
Stam2	936.288	1097.33	396.217	486.522
Fmnl2	8797.06	11262.7	4377.72	4824.58
Prpf40a	2001.05	2436.58	1229.24	1763.19
Arl6ip6	350.228	470.285	182.647	260.594
Rprm	54.5581	43.5449	7.73107	5.97693
Galnt13	6236.34	6256.92	9694.76	13127.7
Gm14033	27.2791	33.8683	274.453	296.456
ENSMUSG00000097837	23.7592	36.7713	47.3528	57.3785
Kcnj3	8980.97	9999.85	6730.86	9607.31
Nr4a2	223.512	232.24	837.855	806.885
BB557941	21.9992	20.321	36.7226	41.8385
A930012O16Rik	9.67967	3.87066	9.66384	10.7585
Gpd2	1370.99	920.25	1880.58	1962.82
Galnt5	47.5184	26.127	57.983	83.677
Ermn	63.3578	34.8359	489.957	517.602
Cytip	3.51988	1.93533	3.86554	3.58616
Acvr1c	176.874	113.217	368.192	486.522
Acvr1	3196.05	3470.05	2424.66	2662.12
Upp2	769.973	456.738	1793.61	2272.43
Ccdc148	168.954	158.697	158.487	155.4
Pkp4	9933.1	10228.2	12466.4	12546.8
Dapl1	0	1.93533	11.5966	8.3677
Tanc1	3438.04	2748.17	4608.68	4984.76
Wdsub1	205.913	201.274	159.453	136.274
Baz2b	6480.98	8509.65	5397.25	6157.43
Marchf7	2320.48	2483.03	1605.16	1895.88
Cd302	94.1567	62.8982	150.756	124.32
Ly75	73.0375	64.8336	23.1932	31.08
Pla2r1	34.3188	11.612	40.5881	40.6431
Itgb6	10.5596	4.83833	14.4958	9.56308
Rbms1	3566.52	5513.76	1872.85	1698.64
Gm13582	3.51988	3.87066	4.83192	7.17231
Tank	547.341	731.555	562.435	668.221
Psmd14	1912.17	2573.99	1239.87	1604.21
Tbr1	53.6781	75.4779	21.2604	10.7585
Slc4a10	3608.76	4065.16	4444.4	4806.65
Dpp4	156.635	141.279	150.756	174.526
Fap	10.5596	10.6443	30.9243	11.9539
Ifih1	17.5994	31.9329	65.7141	90.8493
Gca	62.4778	87.0899	85.0418	68.137
Kcnh7	2803.58	4666.08	465.797	516.407
Fign	456.704	711.234	332.436	393.282
Grb14	195.353	257.399	306.344	322.754
Cobll1	530.622	646.4	659.074	812.862
Slc38a11	14.9595	14.515	22.2268	25.1031
Scn3a	403.906	658.012	83.109	114.757
Scn2a	6731.77	3605.52	15235	18780.7
Csrnp3	1740.58	2572.05	1427.35	1405.77
Galnt3	35.1988	40.6419	14.4958	14.3446
Ttc21b	1028.68	801.227	775.04	886.976
Scn1a	1534.67	1448.59	5084.15	5923.14
Gm13629	21.9992	12.5796	180.714	168.549
Scn9a	30.7989	23.224	331.47	427.948
Scn7a	3.51988	2.903	20.2941	19.1262
B3galt1	7436.62	9509.25	4273.35	5762.95
Stk39	2837.02	3249.42	4799.06	5231.01
Cers6	4389.29	5235.07	6449.65	7563.2
Nostrin	94.1567	103.54	97.6048	163.768
Spc25	49.2783	149.02	1.93277	5.97693
Lrp2	14.9595	33.8683	23.1932	8.3677
Bbs5	183.914	166.438	209.705	202.02
Klhl41	16.7194	6.77366	10.6302	21.5169
Fastkd1	182.154	176.115	186.512	164.963
Ppig	834.211	945.409	1101.68	1568.35
Cfap210	56.3181	59.9952	75.3779	90.8493
Phospho2	144.315	126.764	231.932	196.043
Klhl23	745.334	669.624	578.864	582.153
Ssb	604.539	624.144	939.325	1142.79
Mettl5	121.436	111.281	144.958	168.549
Mettl5os	2.63991	2.903	6.76469	8.3677
Ubr3	4385.77	4938.96	3692.55	4060.72
Myo3b	64.2378	89.9929	6.76469	5.97693
Sp5	131.115	222.563	58.9494	25.1031
Gad1os	18.4794	13.5473	11.5966	10.7585
Gad1	2151.53	2529.48	3363.02	2663.32
Gorasp2	900.209	871.866	901.636	927.619
Tlk1	1571.63	2049.51	1366.47	1491.84
Mettl8	370.467	288.364	328.571	390.891
Dcaf17	408.306	429.643	387.52	433.925
Cybrd1	21.9992	44.5126	15.4621	21.5169
Dync1i2	3115.09	3047.18	2263.27	2651.37
Slc25a12	2667.19	2306.91	2827.64	2799.59
Hat1	261.351	295.138	205.84	251.031
Metap1d	411.826	406.419	342.1	419.58
Dlx1as	6.15979	4.83833	7.73107	14.3446
Itga6	512.142	808	492.856	553.464
Pdk1	241.112	236.11	269.621	288.088
Rapgef4	5507.73	3910.33	11157.9	13274.8
Map3k20	315.909	496.412	373.991	455.442
Cdca7	86.237	166.438	8.69746	8.3677
Sp3	1408.83	1508.59	940.292	1214.51
Sp3os	12.3196	17.418	10.6302	11.9539
Ola1	1299.72	1303.44	1037.9	1232.44
Sp9	11.4396	2.903	8.69746	4.78154
Cir1	393.346	471.253	311.176	412.408
Scrn3	95.0367	92.8959	236.764	272.548
Gpr155	360.788	385.131	290.882	319.168
D230022J07Rik	38.7187	25.1593	22.2268	26.2985
Gm13707	2.63991	2.903	5.7983	7.17231
Wipf1	354.628	459.641	353.697	395.673
Chrna1os	0	1.93533	4.83192	7.17231
Chn1os3	11.4396	11.612	3.86554	5.97693
Chn1	268.391	403.516	394.285	327.536
Atf2	2003.69	2205.31	1277.56	1545.63
ENSMUSG00000097377	33.4388	23.224	44.4537	38.2523
Atp5mc3	864.13	776.067	1290.12	748.311
Lnpk	809.572	1012.18	548.906	646.704
Evx2	4.39985	0.967665	5.7983	2.39077
Haglr	0	0	9.66384	4.78154
Mtx2	610.699	700.59	489.957	662.244
Gm14427	12.3196	2.903	11.5966	8.3677
2600014E21Rik	108.236	62.8982	12.563	21.5169
Gm13660	7.03976	9.67665	0	3.58616
Hnrnpa3	1612.98	1836.63	1722.1	1996.29
Nfe2l2	190.073	214.822	284.117	325.145
E030042O20Rik	1.75994	5.80599	2.89915	7.17231
Gm13670	5.27982	10.6443	4.83192	3.58616
Agps	1993.13	2744.3	1143.23	1359.15
Ift70b	117.916	103.54	148.823	135.079
Ift70a1	26.3991	18.3856	37.689	25.1031
Pde11a	27.2791	29.03	7.73107	19.1262
Rbm45	513.022	533.183	413.612	485.327
Osbpl6	5040.47	4570.28	6280.53	7021.69
Prkra	354.628	412.225	241.596	249.836
Fkbp7	60.7179	90.9605	53.1511	60.9647
Plekha3	477.823	552.537	551.805	443.488
Ttn	201.513	271.914	180.714	166.159
Ccdc141	645.018	460.609	540.209	727.99
Sestd1	3831.39	3984.84	3568.86	4053.55
Zfp385b	16150.1	12878.7	20195.5	23038.7
Cwc22	947.727	1106.04	796.3	1019.66
ENSMUSG00000085431	8.7997	7.74132	4.83192	4.78154
Gm14461	7.03976	3.87066	0.966384	0
Ube2e3	2813.26	3974.2	1875.75	1947.28
Gm37004	31.6789	34.8359	16.4285	19.1262
Itga4	454.944	441.255	267.688	372.96
Cerkl	1122.84	968.633	1329.74	1513.36
ENSMUSG00000097843	24.6391	18.3856	59.9158	87.2631
Itprid2	881.73	857.351	1364.53	1420.12
Pde1a	134.635	272.882	119.832	131.492
Dnajc10	1178.28	1214.42	864.914	907.298
Frzb	230.552	124.829	21.2604	41.8385
Gm13687	10.5596	12.5796	11.5966	4.78154
Nckap1	4605.76	4481.26	4433.77	4512.58
Gm13688	6.15979	3.87066	10.6302	11.9539
Nup35	309.749	354.165	236.764	264.18
Zfp804a	2027.45	1751.47	895.838	1212.12
Zc3h15	513.902	628.982	830.124	992.17
Itgav	718.935	1080.88	841.72	840.356
Fam171b	1768.74	1830.82	2139.57	2327.42
Calcrl	172.474	447.061	120.798	170.94
Tfpi	43.1185	41.6096	36.7226	29.8846
Gm13710	22.8792	21.2886	12.563	9.56308
Ctnnd1	174.234	142.247	171.05	166.159
Gm28635	17.5994	20.321	9.66384	9.56308
Med19	193.593	200.307	206.806	161.377
Zdhhc5	1183.56	1294.74	1282.39	1294.6
Clp1	73.9174	58.0599	76.3443	63.3554
Ypel4	558.781	456.738	1133.57	1385.45
Mir130a	7.03976	3.87066	2.89915	9.56308
Gm19426	79.1973	97.7342	46.3864	34.6662
Serping1	233.192	218.692	122.731	145.837
Ube2l6	17.5994	8.70899	31.8907	25.1031
Timm10	60.7179	66.7689	83.109	71.7231
Slc43a1	34.3188	73.5425	4.83192	5.97693
Rtn4rl2	47.5184	46.4479	4.83192	3.58616
Slc43a3	20.2393	49.3509	16.4285	11.9539
P2rx3	22.8792	22.2563	20.2941	22.7123
Ssrp1	737.415	817.677	880.376	831.988
Tnks1bp1	598.379	678.333	1010.84	793.736
4930443O20Rik	0	0	6.76469	7.17231
Aplnr	122.316	109.346	8.69746	3.58616
Lrrc55	92.3968	81.2839	9.66384	2.39077
Gm13716	80.0772	83.2192	8.69746	10.7585
Nlk-ps1	3.51988	2.903	4.83192	3.58616
Gm13767	7.91973	10.6443	11.5966	9.56308
Ptprj	9424.47	8364.5	6356.87	6915.31
Nup160	731.255	748.005	621.385	601.279
Fnbp4	1840.02	1828.89	1283.36	1608.99
Agbl2	69.5176	38.7066	209.705	205.606
Mtch2	2143.61	1293.77	1858.36	1985.54
C1qtnf4	586.06	350.295	894.872	563.027
Ndufs3	461.984	362.874	572.099	499.671
Kbtbd4	100.317	113.217	127.563	102.803
Celf1	4905.83	4581.89	4317.8	4881.95
Gm13777	3.51988	5.80599	1.93277	1.19539
Rapsn	7.91973	8.70899	4.83192	1.19539
Gm13778	26.3991	27.0946	19.3277	16.7354
Psmc3	570.22	471.253	970.249	784.173
Slc39a13	131.995	119.023	132.395	132.688
Spi1	17.5994	13.5473	17.3949	14.3446
Mybpc3	1591.86	1087.66	482.226	499.671
Madd	2950.54	2371.75	3455.79	3300.46
Nr1h3	22.8792	15.4826	113.067	107.585
Acp2	438.225	388.034	430.041	447.074
Ddb2	239.352	193.533	253.193	266.571
ENSMUSG00000097317	8.7997	1.93533	46.3864	31.08
Pacsin3	186.554	126.764	659.074	618.014
Arfgap2	624.778	565.116	645.544	662.244
Cstpp1	1527.63	1691.48	1659.28	1887.51
Lrp4	492.783	519.636	432.94	376.546
Ckap5	2910.94	2864.29	3998.9	4361.96
F2	14.0795	7.74132	16.4285	14.3446
Zfp408	171.594	274.817	187.478	157.791
Arhgap1	522.702	559.31	518.948	479.35
Atg13	943.327	944.441	1118.11	1090.19
Harbi1	66.8777	33.8683	40.5881	43.0339
Ambra1	3885.07	4537.38	3256.71	3625.6
ENSMUSG00000075036	7.03976	6.77366	4.83192	7.17231
Chrm4	5.27982	8.70899	9.66384	2.39077
Mdk	85.3571	150.956	241.596	216.365
Dgkz	4854.79	3580.36	7336.79	5855
Creb3l1	153.995	148.053	106.302	89.6539
Gm13780	140.795	107.411	302.478	288.088
Phf21a	5281.58	5631.81	4920.83	5431.83
Large2	33.4388	22.2563	29.9579	26.2985
Pex16	225.272	179.986	304.411	255.813
Frey1	79.1973	44.5126	70.546	69.3324
Mapk8ip1	2725.27	2175.31	2846	2179.19
Cry2	718.935	679.301	667.771	616.819
Slc35c1	188.313	138.376	138.193	156.596
Gm13814	29.039	9.67665	13.5294	16.7354
Chst1	147.835	145.15	246.428	224.732
Gm13791	11.4396	18.3856	24.1596	22.7123
Syt13	1072.68	959.924	2164.7	2021.4
Prdm11	1327.87	1137.01	837.855	867.85
Trp53i11	1759.06	2750.1	610.755	449.465
Tspan18	471.664	598.985	1124.87	1226.47
Gm13807	2.63991	10.6443	8.69746	8.3677
Cd82	80.0772	120.958	171.05	161.377
Alx4	12.3196	19.3533	28.9915	28.6893
Ext2	2228.96	2439.48	2028.44	2286.77
Accs	115.276	239.013	60.8822	60.9647
Accsl	14.0795	7.74132	10.6302	8.3677
Gm13889	50.1583	40.6419	131.428	92.0447
Gm27027	158.395	83.2192	164.285	225.928
Alkbh3	521.822	605.758	435.839	404.04
Hsd17b12	1631.46	1953.72	1628.36	1764.39
Mir670hg	788.453	511.895	1419.62	1708.21
Ttc17	3100.13	2881.71	3117.55	3562.25
2810002D19Rik	73.0375	39.6743	72.4788	105.194
Api5	1373.63	1373.12	1573.27	1545.63
Lrrc4c	24483.4	30709.8	13831.9	19321
Iftap	483.983	484.8	517.015	667.025
Traf6	472.544	629.95	463.864	444.683
Prr5l	144.315	98.7018	866.846	814.058
Commd9	175.994	178.05	184.579	147.032
Ldlrad3	1425.55	1377.96	2242.98	2580.84
Trim44	3051.73	3760.35	3679.02	4157.55
Fjx1	300.07	283.526	356.596	230.709
Pamr1	39.5986	44.5126	60.8822	63.3554
Slc1a2	7201.67	7120.08	16991.9	15156.3
Cd44	134.635	217.725	166.218	236.686
Pdhx	1157.16	1301.51	830.124	952.722
Apip	319.429	384.163	263.823	307.214
Elf5	3.51988	5.80599	6.76469	1.19539
Cat	527.982	539.957	404.915	396.868
Abtb2	2324	2451.1	588.528	612.037
Nat10	558.781	538.022	618.486	720.817
Caprin1	3923.78	4636.08	3143.65	3203.63
4931422A03Rik	4.39985	6.77366	3.86554	2.39077
Fbxo3	1493.31	1506.65	1623.52	1826.55
Cd59b	5.27982	9.67665	44.4537	27.4939
Cd59a	7.03976	29.03	130.462	78.8954
A930018P22Rik	5.27982	10.6443	0.966384	0
D430041D05Rik	28685.2	26965	8140.82	8698.82
Hipk3	1777.54	1576.33	2847.93	2782.86
Cstf3	1026.92	1141.84	726.721	1044.77
Tcp11l1	1442.27	1030.56	1431.21	1400.99
Depdc7	33.4388	12.5796	21.2604	23.9077
Qser1	1119.32	1475.69	856.216	969.458
Gm13886	7.91973	4.83833	10.6302	10.7585
Prrg4	11.4396	24.1916	26.0924	35.8616
Ccdc73	413.586	400.613	469.663	567.808
Them7	17.5994	23.224	1.93277	0
Rcn1	223.512	300.944	55.0839	43.0339
Pax6os1	575.5	954.118	265.756	323.949
Pax6	5650.28	6783.33	2487.47	2565.3
Elp4	2482.39	2696.88	1974.32	2460.1
Immp1l	1221.4	1319.9	964.451	1424.9
Dnajc24	856.21	1033.47	630.082	854.701
Dcdc5	157.515	200.307	123.697	124.32
BB218582	29.039	22.2563	15.4621	15.54
Mpped2	2572.15	3398.44	1655.42	1850.46
Arl14ep	279.83	279.655	288.949	307.214
Kcna4	77.4373	85.1545	53.1511	40.6431
Hadhb-ps	1.75994	0.967665	5.7983	5.97693
Mettl15	315.909	350.295	381.722	571.394
Kif18a	203.273	258.367	69.5796	75.3093
Gm13925	0.87997	4.83833	2.89915	2.39077
Bdnf	97.6766	72.5749	862.014	957.504
Lin7c	1157.16	1322.8	1217.64	1461.96
Platr8	62.4778	34.8359	50.252	70.5277
Lgr4	2845.82	2934.93	2554.15	2992.05
Ccdc34	167.194	231.272	91.8065	102.803
Gm13936	47.5184	36.7713	15.4621	15.54
Bbox1	54.5581	61.9306	157.521	130.297
Fibin	0.87997	4.83833	43.4873	29.8846
Slc5a12	10.5596	9.67665	25.126	27.4939
Ano3	606.299	482.865	1214.74	1882.73
Lpcat4	461.984	349.327	699.662	600.084
Nutm1	8.7997	20.321	23.1932	16.7354
Nop10	95.9167	82.2515	107.269	103.999
Slc12a6	124.956	147.085	210.672	188.871
Gm21985	29.919	52.2539	17.3949	9.56308
Katnbl1	268.391	335.78	148.823	206.802
Emc7	446.145	470.285	662.939	620.405
Chrm5	2.63991	2.903	1.93277	8.3677
Aven	306.229	304.815	431.007	549.877
Ryr3	1188.84	2938.8	2486.51	3151.04
Fmn1	417.986	476.091	892.939	941.964
Grem1	24.6391	24.1916	32.8571	39.4477
Scg5	3732.83	3439.08	3594.95	3770.25
Arhgap11a	204.153	385.131	35.7562	41.8385
Gjd2	147.835	135.473	112.101	107.585
Gjd2os	47.5184	45.4803	46.3864	70.5277
Aqr	1584.83	1502.78	1255.33	1418.92
Zfp770	275.43	265.14	334.369	400.454
Dph6	717.175	822.515	393.318	523.579
Gm13974	12.3196	10.6443	19.3277	15.54
Gm28494	4.39985	3.87066	15.4621	16.7354
Cdin1	537.661	694.784	546.973	653.876
Meis2	36.9587	59.9952	150.756	111.171
G630016G05Rik	2.63991	2.903	8.69746	5.97693
Gm13991	1.75994	0	7.73107	3.58616
D330050G23Rik	21.1193	9.67665	38.6554	47.8154
Gm29340	5.27982	3.87066	1.93277	5.97693
Spred1	2697.99	3878.4	2793.82	3299.26
Mir674	13.1995	8.70899	11.5966	7.17231
Fam98b	433.825	531.248	407.814	376.546
Rasgrp1	312.389	245.787	439.705	454.247
Gm13986	8.7997	20.321	14.4958	11.9539
Thbs1	62.4778	40.6419	134.327	147.032
Fsip1	8.7997	5.80599	17.3949	11.9539
Gm29232	0	0	5.7983	8.3677
Gpr176	180.394	96.7665	394.285	484.131
Eif2ak4	1298.84	1466.98	1223.44	1403.38
Srp14	209.433	195.468	338.234	288.088
Bmf	317.669	282.558	313.108	332.317
Bub1b	227.032	275.785	42.5209	45.4247
Pak6	73.0375	81.2839	22.2268	16.7354
Plcb2	7.91973	17.418	5.7983	11.9539
Inafm2	195.353	255.464	359.495	267.766
Ccdc9b	71.2775	88.0575	189.411	216.365
Disp2	2713.83	2401.74	3413.27	2884.47
Knstrn	116.156	242.884	48.3192	34.6662
Ivd	591.34	563.181	810.796	707.668
Bahd1	596.619	564.149	574.998	525.97
Chst14	21.1193	27.0946	33.8234	29.8846
Ccdc32	162.794	134.505	158.487	150.619
Rpusd2	64.2378	110.314	84.0754	94.4355
Knl1	307.989	538.989	2.89915	1.19539
Rad51	53.6781	93.8635	26.0924	21.5169
Rmdn3	237.592	191.598	425.209	323.949
Gchfr	6.15979	1.93533	11.5966	8.3677
Dnajc17	181.274	181.921	169.117	155.4
Zfyve19	140.795	119.99	185.546	160.182
Ppp1r14d	3.51988	2.903	4.83192	2.39077
Spint1	4.39985	1.93533	4.83192	3.58616
Rhov	13.1995	17.418	23.1932	13.1492
Vps18	416.226	424.805	727.687	619.21
Gm14207	137.275	146.117	8.69746	2.39077
Dll4	246.391	233.207	45.42	23.9077
Chac1	70.3976	77.4132	95.672	62.16
Ino80	1674.58	1586.97	1376.13	1607.79
Exd1	8.7997	11.612	16.4285	15.54
Chp1	757.654	777.035	1050.46	990.975
Oip5os1	2259.76	2242.08	5574.1	5554.96
Oip5	35.1988	46.4479	10.6302	16.7354
Nusap1	239.352	291.267	70.546	62.16
Ndufaf1	134.635	154.826	160.42	145.837
Rtf1	873.81	1117.65	934.493	1080.63
Itpka	166.314	153.859	378.822	283.306
Ltk	16.7194	6.77366	57.0167	58.5739
Rpap1	398.626	375.454	284.117	301.237
Tyro3	736.535	805.097	2729.07	2562.91
Gm13998	28.159	12.5796	17.3949	13.1492
Mga	2993.66	2884.61	3131.08	3868.27
Mapkbp1	1218.76	1143.78	965.418	975.435
Gm28042	28.159	19.3533	6.76469	10.7585
Sptbn5	12.3196	13.5473	13.5294	10.7585
Ehd4	184.794	161.6	307.31	326.34
Pla2g4e	441.745	297.073	680.334	574.98
Pla2g4d	10.5596	1.93533	5.7983	2.39077
Vps39	1037.48	1033.47	987.644	971.848
Tmem87a	846.531	943.473	724.788	900.125
Ganc	130.235	109.346	151.722	150.619
Capn3	36.9587	21.2886	51.2183	57.3785
Zfp106	1730.9	1578.26	2673.98	2562.91
Snap23	397.746	342.553	404.915	459.028
Lrrc57	107.356	103.54	154.621	166.159
Haus2	105.596	126.764	71.5124	78.8954
Stard9	1867.3	1767.92	738.317	831.988
Cdan1	4.39985	4.83833	0.966384	5.97693
Ttbk2	23.7592	29.03	18.3613	14.3446
AV039307	23.7592	22.2563	16.4285	31.08
Ubr1	2321.36	2299.17	1983.02	2415.87
Tmem62	678.457	415.128	920.964	1072.26
Ccndbp1	345.828	282.558	688.065	618.014
Epb42	10.5596	1.93533	2.89915	9.56308
Tgm5	47.5184	17.418	39.6217	57.3785
Tgm7	2.63991	6.77366	15.4621	21.5169
Adal	241.992	274.817	324.705	333.513
Zscan29	248.151	227.401	217.436	236.686
Tubgcp4	496.303	507.057	373.991	386.11
Trp53bp1	1856.74	1944.04	1841.93	1753.63
Map1a	7622.3	5062.82	17245.1	14244.2
Ppip5k1	1105.24	508.992	2772.56	3013.57
Strc	49.2783	34.8359	77.3107	71.7231
Catsper2	145.195	164.503	81.1762	121.929
Pdia3	1050.68	1081.85	1488.23	1521.73
Ell3	0.87997	3.87066	0.966384	8.3677
Hypk	10.5596	18.3856	7.73107	8.3677
Mfap1b	63.3578	67.7366	97.6048	59.7693
Gm14018	19.3593	12.5796	7.73107	20.3216
Mfap1a	51.0382	60.9629	84.0754	72.9185
Wdr76	224.392	319.329	163.319	155.4
Frmd5	4070.74	5330.87	3655.83	3858.7
Golm2	1354.27	1573.42	948.023	1136.81
Ctdspl2	1121.96	1368.28	891.972	1086.61
Eif3j1	386.307	376.422	443.57	541.51
Spg11	901.969	1060.56	784.704	788.954
Patl2	12.3196	7.74132	8.69746	5.97693
Sord	131.995	149.988	155.588	153.009
Duoxa1	1.75994	12.5796	0.966384	0
Duox1	575.5	790.582	380.755	437.511
Shf	5571.97	3946.14	4349.69	4358.38
Bambi-ps1	3.51988	1.93533	1.93277	3.58616
Gatm	320.309	315.459	806.931	745.921
ENSMUSG00000074876	90.6369	76.4455	82.1426	56.1831
Slc30a4	548.221	582.534	448.402	435.12
4930417H01Rik	7.91973	17.418	10.6302	5.97693
Bloc1s6os	5.27982	0.967665	2.89915	4.78154
Bloc1s6	208.553	239.013	156.554	193.652
Sqor	25.5191	23.224	83.109	66.9416
Sema6d	7206.07	9162.82	5395.32	6529.2
Slc24a5	437.345	300.944	465.797	470.982
Myef2	3061.41	4302.24	1730.79	1977.17
Gm14004	4.39985	3.87066	26.0924	23.9077
Ctxn2	4.39985	5.80599	11.5966	9.56308
Slc12a1	19.3593	25.1593	13.5294	8.3677
[truncated: 15,686 more rows]

## Sheet: 2B & 2C
seqnames	start	end	log2 FC	FDR	Concentration
chr2	85110469	85110869	-3.48446	1.08e-18	5.8222
chr11	9839627	9840027	-3.26096	3.82e-18	5.32507
chr10	25578622	25579022	-2.99358	3.8e-16	5.21611
chr11	11114668	11115068	-3.09638	3.8e-16	5.4275
chr4	111597296	111597696	-3.17889	3.8e-16	5.30123
chr6	111059999	111060399	-2.96311	4.03e-16	5.68679
chr17	77931168	77931568	-3.11992	4.54e-16	5.02559
chr1	12406831	12407231	-3.27198	5.37e-16	5.00788
chr2	85105822	85106222	-2.95379	7.94e-16	5.17579
chr2	43247566	43247966	-3.21688	1.5e-15	5.00118
chr2	83303588	83303988	-3.4995	2.01e-15	5.0802
chr15	59278777	59279177	2.49985	3.55e-15	5.96187
chr17	75870485	75870885	-3.12408	5.02e-15	5.04719
chr4	23668898	23669298	-2.7934	6.24e-15	5.22105
chr18	17770751	17771151	-2.8335	6.85e-15	5.67207
chr5	83800081	83800481	-3.30295	7.99e-15	5.03519
chr16	62460288	62460688	-2.76613	8.88e-15	5.05035
chr3	29822657	29823057	-3.22038	9.17e-15	5.08022
chr3	83576247	83576647	-2.75266	9.57e-15	5.53323
chr14	112008681	112009081	-3.0054	1.06e-14	4.86622
chr10	25572151	25572551	-2.76576	1.29e-14	5.04686
chr3	26641308	26641708	-2.70672	1.31e-14	5.08177
chr16	60086787	60087187	-2.66952	1.89e-14	5.36974
chr1	189065604	189066004	2.53754	1.89e-14	5.84078
chr8	66194415	66194815	-2.85482	2.07e-14	5.37739
chr16	74597819	74598219	-2.76317	3.42e-14	5.37068
chr10	25592822	25593222	-2.82395	4.69e-14	5.02141
chr10	25582483	25582883	-2.65775	4.69e-14	4.98249
chr1	12410156	12410556	-3.6395	4.69e-14	4.70353
chr15	55385603	55386003	-2.8614	5.78e-14	5.7171
chr15	69413847	69414247	-2.84458	6.32e-14	5.15099
chr4	77664703	77665103	-2.97745	6.66e-14	4.90408
chr6	95261079	95261479	-2.59498	8.94e-14	5.05305
chr6	145075376	145075776	2.47771	1.2e-13	5.44889
chr15	15120070	15120470	-3.57424	1.51e-13	4.6398
chr19	30159996	30160396	-2.76803	1.52e-13	4.86811
chr4	111635862	111636262	-2.66879	1.73e-13	5.00266
chr3	29835558	29835958	-2.90142	1.85e-13	4.86489
chr14	85354670	85355070	-2.66618	1.85e-13	5.26119
chr4	111620284	111620684	-2.89213	2.28e-13	4.69464
chr5	47317544	47317944	-2.90209	2.56e-13	4.77534
chr6	95621867	95622267	-2.77569	2.56e-13	4.89526
chr5	69931600	69932000	-2.73663	2.97e-13	4.79535
chr10	27127391	27127791	-2.19494	3.64e-13	5.74892
chr18	72872152	72872552	-2.41642	4.05e-13	5.06625
chr3	146500392	146500792	2.55291	6.24e-13	4.93085
chr11	9500459	9500859	-2.84344	6.24e-13	5.02517
chr12	58212046	58212446	-2.40879	6.6e-13	5.09877
chr3	72619816	72620216	-2.5179	7.81e-13	5.05433
chr15	59202062	59202462	2.45227	7.81e-13	4.99317
chr15	68014923	68015323	-2.44364	8.84e-13	5.38152
chr2	43249277	43249677	-2.63833	8.84e-13	4.75226
chr12	44836071	44836471	-2.56346	9.15e-13	4.97969
chr18	17764735	17765135	-2.52528	1.07e-12	4.89467
chr14	9599382	9599782	-2.35434	1.08e-12	5.07922
chr1	113676500	113676900	-2.46114	1.22e-12	5.19229
chr14	9597489	9597889	-2.51366	1.22e-12	5.25905
chr9	15421651	15422051	-2.59075	1.4e-12	4.97591
chr13	103919024	103919424	2.15632	1.5e-12	5.67981
chr6	148406564	148406964	-2.95508	1.54e-12	4.59795
chr14	115557947	115558347	-2.93696	1.6e-12	4.7166
chr3	134602091	134602491	-2.44676	1.77e-12	4.86757
chr17	60926165	60926565	-2.80459	1.9e-12	4.61331
chr12	64513497	64513897	-2.82831	1.93e-12	4.73237
chr19	50327626	50328026	-2.35221	2.34e-12	4.98283
chr10	9231760	9232160	-2.54239	2.43e-12	5.01516
chr8	103018976	103019376	-2.9497	2.43e-12	4.68832
chr1	70913018	70913418	-2.93877	2.47e-12	4.67115
chr10	26093773	26094173	-2.58311	2.55e-12	4.6898
chr3	29525714	29526114	-2.64104	2.83e-12	4.98738
chr3	158947102	158947502	-2.9109	2.9e-12	4.65666
chr17	75804322	75804722	-2.46568	3.15e-12	4.81266
chr14	84547666	84548066	-2.20173	3.24e-12	5.2096
chr15	55390771	55391171	-2.68523	3.56e-12	4.62428
chr4	111645055	111645455	-2.81377	3.56e-12	4.843
chr6	95594264	95594664	-2.3899	4.3e-12	5.25701
chr18	88746996	88747396	-2.32572	4.89e-12	4.99962
chr2	133669813	133670213	-2.71057	5.09e-12	4.68075
chr14	112153905	112154305	-2.5508	5.15e-12	4.66825
chr1	189093123	189093523	2.85931	5.26e-12	4.55278
chr8	41860834	41861234	-2.56632	5.28e-12	4.72575
chr13	8737367	8737767	-2.6709	5.33e-12	4.66582
chr14	10798410	10798810	-2.36714	5.46e-12	5.19718
chr14	95863228	95863628	-2.23127	5.64e-12	5.04022
chr4	111647222	111647622	-2.48257	5.64e-12	4.70881
chr15	56448174	56448574	-2.71239	6.5e-12	4.66749
chr8	18280022	18280422	-2.24571	6.53e-12	5.22252
chr15	10249313	10249713	-2.54741	6.93e-12	4.79437
chr1	94502702	94503102	-2.55936	7.04e-12	4.64371
chr18	70096968	70097368	-2.44438	7.06e-12	5.08974
chr2	82616289	82616689	-2.77155	7.11e-12	4.64107
chr14	98890867	98891267	-2.31218	7.59e-12	5.06667
chr6	111061922	111062322	-2.46425	7.81e-12	4.71635
chr4	111555355	111555755	-2.72194	8.67e-12	4.57593
chrX	133710711	133711111	-3.25166	8.67e-12	4.47009
chr3	30395009	30395409	-2.88962	9.34e-12	4.43362
chr5	47320028	47320428	-3.30156	9.54e-12	4.39391
chr1	70705859	70706259	-2.73983	1e-11	4.66453
chr10	26119893	26120293	-2.20607	1.01e-11	5.29762
chr1	135584400	135584800	2.57168	1.11e-11	5.12156
chr3	83580830	83581230	-2.37315	1.17e-11	4.93249
chr17	59845308	59845708	-2.24852	1.2e-11	4.96883
chr13	34130535	34130935	2.14915	1.41e-11	5.18314
chr14	95873045	95873445	-2.25421	1.41e-11	4.87236
chr7	54782119	54782519	-2.47122	1.48e-11	5.09959
chr3	35349111	35349511	-2.62295	1.5e-11	5.46195
chr8	42197196	42197596	-2.5933	1.51e-11	4.68772
chr6	110647363	110647763	-2.1772	1.57e-11	5.21164
chr13	108824812	108825212	2.14792	1.6e-11	5.31644
chr1	189064523	189064923	2.44531	1.6e-11	5.58666
chr8	76384141	76384541	-2.34034	1.6e-11	4.97541
chr10	31871019	31871419	-2.49781	1.62e-11	4.64372
chr13	108834168	108834568	2.07242	1.67e-11	5.54372
chr15	6949679	6950079	-2.58498	1.96e-11	4.70013
chr10	26035015	26035415	-2.41707	2.07e-11	4.8069
chr2	101172847	101173247	-2.1637	2.07e-11	5.20743
chr10	25577257	25577657	-2.57112	2.07e-11	4.63594
chr19	30306283	30306683	-2.8328	2.22e-11	4.73333
chr12	67618375	67618775	-2.36914	2.39e-11	4.86154
chr16	58029776	58030176	-2.51843	2.56e-11	4.96481
chr2	46394238	46394638	-2.32281	2.8e-11	4.72066
chr18	4753680	4754080	-2.57452	2.87e-11	4.52169
chr11	9498609	9499009	-2.50683	2.9e-11	4.58132
chr12	66036300	66036700	-2.61815	2.9e-11	4.69142
chr6	111052691	111053091	-2.22422	2.9e-11	4.8741
chr5	17575168	17575568	-2.37033	3.26e-11	4.70511
chr2	113016222	113016622	-2.1858	3.34e-11	5.87533
chrX	161730041	161730441	2.07323	3.47e-11	5.13794
chr3	134605599	134605999	-2.37183	3.67e-11	5.35163
chr4	38224374	38224774	-2.73367	3.73e-11	4.46278
chr10	32241172	32241572	-2.95558	3.84e-11	4.28555
chr9	39550370	39550770	-2.83399	3.97e-11	4.36134
chr2	101107454	101107854	-2.05483	4.06e-11	5.14647
chr12	39967658	39968058	-2.2288	4.41e-11	4.79771
chr11	47128313	47128713	-2.31269	4.67e-11	4.96031
chr11	11014458	11014858	-2.65252	4.76e-11	4.58665
chr3	133773499	133773899	-2.0721	5.11e-11	5.29902
chr1	138388375	138388775	-2.22429	5.43e-11	4.81297
chr3	30080969	30081369	-2.24324	5.43e-11	4.9139
chr4	111626449	111626849	-2.10133	5.63e-11	5.57696
chr3	49769416	49769816	-2.25061	5.87e-11	5.03769
chr10	44600386	44600786	-2.60536	5.98e-11	4.47992
chr15	44112552	44112952	-2.43473	6.14e-11	4.58287
chr4	31205434	31205834	-2.41896	6.25e-11	4.6766
chr2	62842564	62842964	-2.28937	6.43e-11	4.75777
chr7	40920309	40920709	-2.61493	6.43e-11	4.46701
chr1	138547886	138548286	-2.25718	6.62e-11	5.52028
chr13	26657318	26657718	-2.23498	6.67e-11	5.02495
chr7	76791163	76791563	-3.11603	6.86e-11	4.30363
chr7	107642574	107642974	-2.45353	7.04e-11	4.51407
chr3	39209489	39209889	-2.31009	7.04e-11	4.74034
chr14	94477473	94477873	-2.65243	7.37e-11	4.41269
chr12	97888946	97889346	-2.72394	7.37e-11	4.42702
chr13	11338090	11338490	-2.40683	7.57e-11	4.68923
chr9	26104065	26104465	-3.07399	7.67e-11	4.21851
chr6	82463050	82463450	-2.47844	7.99e-11	4.72084
chr11	26089422	26089822	-2.07543	7.99e-11	4.97783
chr14	29639323	29639723	1.95279	8.38e-11	5.29208
chr13	8538405	8538805	-2.37461	8.96e-11	4.71678
chr10	25583427	25583827	-2.32069	9.22e-11	4.76143
chr2	101080623	101081023	-2.71987	9.22e-11	4.35207
chr14	25204155	25204555	2.78641	1.03e-10	4.38154
chr13	18281075	18281475	-2.16553	1.17e-10	4.80989
chr8	76391633	76392033	-2.46231	1.24e-10	4.54308
chr13	103922141	103922541	2.03127	1.24e-10	5.22829
chr5	83803025	83803425	-2.41543	1.29e-10	4.82633
chr1	29931798	29932198	-2.86898	1.3e-10	4.36094
chr2	63207409	63207809	-2.24657	1.47e-10	5.01695
chr13	112152948	112153348	2.17345	1.47e-10	4.86812
chr8	76052025	76052425	-2.372	1.47e-10	4.5728
chr3	33078279	33078679	-2.27428	1.51e-10	4.75115
chr18	85125602	85126002	-2.55648	1.54e-10	4.51166
chr1	11748864	11749264	-2.62679	1.56e-10	4.38599
chr11	11122672	11123072	-2.36465	1.58e-10	4.6461
chr12	7291493	7291893	-2.16916	1.59e-10	5.06954
chr11	39453397	39453797	-2.52459	1.62e-10	4.55802
chrX	161745421	161745821	2.26476	1.66e-10	4.69904
chr12	64512583	64512983	-2.33648	1.66e-10	4.67247
chr10	27681413	27681813	-2.52526	1.76e-10	4.47851
chr14	98904372	98904772	-2.23825	1.78e-10	4.7744
chr1	161575953	161576353	-1.91725	1.78e-10	5.4198
chr19	30164191	30164591	-2.62075	1.81e-10	4.64947
chr12	61322189	61322589	-2.7629	1.81e-10	4.27652
chr14	115552268	115552668	-2.50796	1.84e-10	4.64017
chr8	29266655	29267055	-2.17686	1.85e-10	4.95551
chr16	57893606	57894006	-2.2515	1.89e-10	4.71985
chr16	72088976	72089376	-2.52433	1.91e-10	4.36448
chr14	9603051	9603451	-2.72558	1.93e-10	4.23715
chr7	117472820	117473220	-2.11222	1.93e-10	5.18907
chr19	51715466	51715866	-2.98531	1.96e-10	4.21773
chr4	111485239	111485639	-2.21578	2.06e-10	4.93029
chr6	137632992	137633392	2.43125	2.07e-10	4.5612
chr1	12398670	12399070	-2.9629	2.36e-10	4.12429
chr18	54453924	54454324	2.15585	2.36e-10	4.974
chr14	94483528	94483928	-3.21182	2.51e-10	4.15439
chr1	101122484	101122884	-2.21461	2.52e-10	4.66399
chr1	120814383	120814783	-2.23026	2.76e-10	4.64137
chr6	137608509	137608909	2.01086	2.87e-10	5.2637
chr15	55418061	55418461	-2.20412	2.93e-10	4.67038
chr14	29648570	29648970	2.23844	3.09e-10	5.23578
chr13	46349985	46350385	1.90548	3.1e-10	5.38354
chr1	20409285	20409685	-3.13442	3.1e-10	4.17467
chr14	115548913	115549313	-2.88712	3.47e-10	4.18936
chr4	90144096	90144496	-2.43478	3.49e-10	4.90119
chr6	96366564	96366964	-2.67299	3.6e-10	4.25532
chr19	30157404	30157804	-2.43619	3.63e-10	4.40355
chr1	12704406	12704806	-2.38359	3.75e-10	4.59192
chr11	12429762	12430162	-2.79243	3.8e-10	4.13857
chr19	48616989	48617389	-2.65297	3.99e-10	4.33277
chr4	7581831	7582231	-2.28065	3.99e-10	4.49714
chr12	97957132	97957532	-2.2153	4.01e-10	4.5747
chr10	25566620	25567020	-2.48759	4.16e-10	4.35289
chr1	70933071	70933471	-2.35323	4.3e-10	4.5346
chr1	158310433	158310833	1.87761	4.3e-10	5.75958
chr3	29903476	29903876	-2.29918	4.31e-10	4.55968
chr4	93675663	93676063	-2.30823	4.42e-10	4.86656
chr16	69646262	69646662	-2.5997	4.42e-10	4.71348
chr2	133709041	133709441	-2.08235	4.42e-10	4.78104
chr6	53259821	53260221	2.33714	4.49e-10	4.5644
chr9	8729197	8729597	-2.44504	4.49e-10	4.49726
chr5	47323022	47323422	-2.49294	4.82e-10	4.42217
chr15	68012082	68012482	-2.44027	4.91e-10	4.3627
chr10	95254693	95255093	2.12454	5.04e-10	4.81376
chr10	44653770	44654170	-2.27726	5.54e-10	4.71844
chr12	62813213	62813613	-2.70151	5.71e-10	4.27021
chr6	105940537	105940937	1.89703	6.17e-10	5.18905
chr18	85633490	85633890	-2.49885	6.17e-10	4.34435
chr2	85089234	85089634	-2.19024	6.24e-10	4.60492
chr15	58978945	58979345	2.1478	6.35e-10	5.38376
chr12	56618509	56618909	-2.02631	6.35e-10	4.92895
chr8	39948097	39948497	-2.43421	6.46e-10	4.41129
chr8	78353982	78354382	-2.13712	6.59e-10	4.99034
chr3	33068927	33069327	-2.69376	6.59e-10	4.2612
chr4	22130389	22130789	-1.86327	6.61e-10	5.26772
chr13	115679568	115679968	-2.42364	6.62e-10	4.38701
chr19	15727115	15727515	-2.58901	6.69e-10	4.23949
chr7	40905887	40906287	-3.04763	6.75e-10	4.05525
chr6	145047382	145047782	2.0291	7.24e-10	5.0107
chr8	6288671	6289071	-1.94073	7.56e-10	5.11912
chr9	26685963	26686363	-2.14952	7.77e-10	4.57796
chr4	15001838	15002238	-1.99032	7.9e-10	4.92466
chr14	120119232	120119632	2.13364	8.46e-10	4.90284
chr9	15477420	15477820	-1.97957	8.57e-10	5.62172
chr15	59194214	59194614	2.22452	8.99e-10	5.25589
chr7	63167673	63168073	-2.57821	8.99e-10	4.30006
chr1	158328100	158328500	1.98318	8.99e-10	5.28824
chr4	71456003	71456403	-2.26218	9.42e-10	4.51146
chr7	40791717	40792117	-2.42822	9.48e-10	4.33372
chr18	59959217	59959617	-2.19411	9.48e-10	4.70333
chr19	50398236	50398636	-2.28655	9.59e-10	4.69355
chr14	115539211	115539611	-2.35327	9.85e-10	4.38705
chr13	5964729	5965129	-2.80227	1.03e-09	4.07707
chr8	38237483	38237883	-2.22789	1.03e-09	4.51823
chr10	25581537	25581937	-2.23202	1.03e-09	4.84549
chr15	3428888	3429288	-2.17109	1.1e-09	4.71911
chr4	31167682	31168082	-2.64591	1.1e-09	4.16306
chr18	4813745	4814145	-2.12966	1.11e-09	4.60337
chr14	95877598	95877998	-2.03148	1.13e-09	4.84305
chr12	56958541	56958941	-2.12989	1.13e-09	4.68949
chr10	25590128	25590528	-2.12174	1.19e-09	4.898
chr3	147919352	147919752	-1.96932	1.21e-09	5.33442
chr1	129005827	129006227	-2.04113	1.21e-09	4.78127
chr14	84672099	84672499	-2.02055	1.25e-09	5.41184
chr4	88270558	88270958	2.2022	1.25e-09	4.57271
chr14	117961238	117961638	-2.18019	1.29e-09	4.51533
chr5	98807000	98807400	-2.30434	1.31e-09	4.53661
chr4	25313731	25314131	-2.02416	1.31e-09	4.89402
chr1	138568689	138569089	-2.04762	1.31e-09	4.96513
chr11	64267478	64267878	-2.13207	1.31e-09	4.79922
chr16	72401957	72402357	-2.21559	1.32e-09	4.46541
chr14	111413501	111413901	-2.52785	1.36e-09	4.58444
chr1	154999876	155000276	2.3642	1.4e-09	4.43471
chr15	19305880	19306280	-2.50336	1.47e-09	4.25242
chr6	111063794	111064194	-2.12677	1.47e-09	4.6799
chr3	80006784	80007184	-2.55596	1.49e-09	4.14752
chr11	9496294	9496694	-2.65531	1.55e-09	4.11908
chr16	55077333	55077733	-2.37311	1.63e-09	4.30443
chr16	26359609	26360009	-2.34492	1.67e-09	4.32718
chr3	50001438	50001838	-2.44963	1.84e-09	4.25394
chr13	18252697	18253097	-2.05947	1.85e-09	4.63459
chr2	133671717	133672117	-2.1406	1.85e-09	4.68987
chr12	47412245	47412645	-2.38156	1.89e-09	4.39905
chr5	46992209	46992609	-2.65862	1.89e-09	4.07724
chr14	98882345	98882745	-2.22913	1.9e-09	4.76258
chr5	6179445	6179845	-2.1205	1.9e-09	4.72699
chr16	59871818	59872218	-1.93652	1.91e-09	5.00283
chr17	59792816	59793216	-2.11047	1.91e-09	4.6662
chr15	18052948	18053348	-2.1585	1.93e-09	4.71531
chr14	30222438	30222838	2.33684	1.98e-09	4.46253
chr5	83809829	83810229	-2.36168	2.01e-09	4.27071
chr7	70130191	70130591	-2.28481	2.03e-09	4.34137
chr2	113949450	113949850	-1.75218	2.06e-09	5.38831
chr2	85111642	85112042	-2.24608	2.06e-09	4.46036
chr19	51648514	51648914	-2.7025	2.06e-09	4.05881
chr14	94475927	94476327	-2.18832	2.12e-09	4.5084
chr19	51727610	51728010	-2.7548	2.17e-09	4.1879
chr14	95866052	95866452	-2.10461	2.17e-09	5.57725
chr2	43245348	43245748	-2.52528	2.27e-09	4.23789
chr15	55393668	55394068	-2.20021	2.28e-09	4.86025
chr12	97977559	97977959	-2.18891	2.31e-09	4.47086
chr8	17948013	17948413	-2.49414	2.31e-09	4.23737
chr3	66466320	66466720	-2.22361	2.32e-09	4.37437
chr4	91557331	91557731	-2.04876	2.32e-09	4.66676
chr1	169086128	169086528	-1.95663	2.32e-09	5.05211
chr16	5829124	5829524	-2.17084	2.39e-09	4.55168
chr7	69992814	69993214	-1.95134	2.39e-09	4.85519
chr11	11019542	11019942	-2.38416	2.39e-09	4.3424
chr5	12474715	12475115	-1.99153	2.4e-09	5.20334
chr14	115822888	115823288	-2.2999	2.41e-09	4.37391
chr18	60101196	60101596	-2.218	2.52e-09	4.54775
chr4	111641207	111641607	-2.27913	2.52e-09	4.37304
chr4	111551565	111551965	-2.3685	2.55e-09	4.28513
chr18	54374889	54375289	1.96758	2.58e-09	5.18511
chr2	20422367	20422767	-2.163	2.61e-09	4.73753
chr15	7563680	7564080	-2.06356	2.61e-09	5.41004
chr12	49379790	49380190	-1.83439	2.63e-09	5.2822
chr10	52840640	52841040	-1.8531	2.65e-09	5.13604
chr3	50012193	50012593	-1.98838	2.67e-09	4.73065
chr1	154887997	154888397	2.0466	2.91e-09	4.74306
chr18	21941138	21941538	-2.21125	2.92e-09	4.47776
chr12	119876669	119877069	-2.3276	2.95e-09	4.25706
chr6	95243813	95244213	-2.17631	2.95e-09	4.45882
chr13	60659972	60660372	-1.90005	3e-09	4.82549
chr1	12413520	12413920	-2.53966	3.18e-09	4.17293
chr14	9592059	9592459	-2.63691	3.18e-09	4.01904
chr15	97723570	97723970	2.30497	3.23e-09	4.50922
chr10	107094499	107094899	-1.98144	3.23e-09	4.84222
chr17	62997618	62998018	-2.08733	3.23e-09	4.58794
chr4	23636133	23636533	-2.25531	3.23e-09	4.51997
chr3	126209875	126210275	-2.63964	3.23e-09	4.02818
chr13	8412913	8413313	-2.4389	3.35e-09	4.28702
chr12	66901663	66902063	-2.28456	3.41e-09	4.28076
chr12	66895303	66895703	-2.4466	3.44e-09	4.18707
chr16	50705887	50706287	-1.86466	3.65e-09	5.2253
chr1	12418028	12418428	-2.76796	3.68e-09	3.98834
chr12	45011501	45011901	-2.07675	3.68e-09	4.58589
chr17	75816787	75817187	-2.34137	3.76e-09	4.24078
chr14	115541162	115541562	-2.37609	3.77e-09	4.16885
chr1	42309390	42309790	-2.31894	3.78e-09	4.34268
chr8	6315353	6315753	-2.41222	3.79e-09	4.32286
chr14	40769234	40769634	-2.40565	3.9e-09	4.25779
chr5	9627196	9627596	-1.92915	3.92e-09	4.74086
chr16	23574562	23574962	-2.15874	3.92e-09	4.65794
chr7	70285952	70286352	-1.98488	4.04e-09	4.79834
chr11	7289713	7290113	-2.55588	4.13e-09	4.05298
chr3	83585965	83586365	-2.13873	4.13e-09	4.41588
chr18	49559084	49559484	1.95132	4.21e-09	5.34541
chr4	22136867	22137267	-2.16331	4.26e-09	4.59504
chrX	161719056	161719456	2.19174	4.26e-09	4.47919
chr5	63608775	63609175	-2.92157	4.26e-09	3.99312
chr3	70501223	70501623	-2.13963	4.26e-09	4.43905
chr2	115488590	115488990	-2.29626	4.26e-09	4.30694
chr11	11024503	11024903	-2.50414	4.26e-09	4.12703
chr14	85349159	85349559	-2.63302	4.26e-09	4.03743
chr14	113890146	113890546	-2.06895	4.26e-09	4.5445
chr16	57911855	57912255	-2.0119	4.26e-09	4.85798
chr8	38258849	38259249	-2.44763	4.28e-09	4.13569
chr14	117383325	117383725	-2.00934	4.51e-09	4.73783
chr4	97127712	97128112	-1.9224	4.76e-09	4.81226
chr5	125699397	125699797	-2.25458	4.86e-09	4.42455
chr13	18286655	18287055	-2.14436	4.88e-09	4.48705
chr4	114613773	114614173	-2.2066	4.94e-09	4.38269
chr14	117013087	117013487	-2.12183	5.14e-09	4.44438
chr19	51732803	51733203	-2.90773	5.28e-09	3.9336
chr7	40892301	40892701	-2.08761	5.71e-09	4.47092
chr3	33088848	33089248	-1.94706	5.74e-09	4.75755
chr18	59962000	59962400	-2.18558	5.74e-09	4.34104
chr4	73768218	73768618	-2.46531	5.74e-09	4.22564
chr19	50325714	50326114	-2.22503	5.74e-09	5.08448
chr10	26095970	26096370	-2.18771	5.85e-09	4.45018
chr14	35043219	35043619	-2.13611	5.86e-09	4.54282
chr2	113945919	113946319	-2.00698	5.9e-09	4.66911
chr12	57926942	57927342	-2.65763	6.06e-09	3.93991
chr4	73542541	73542941	-2.26635	6.16e-09	4.25919
chr6	147723309	147723709	1.90571	6.24e-09	4.9493
chr6	127151948	127152348	1.93934	6.35e-09	5.05007
chr16	57927790	57928190	-2.09479	6.52e-09	4.43783
chr17	75809056	75809456	-2.32943	6.69e-09	4.31332
chr2	20417144	20417544	-2.03047	6.69e-09	4.55772
chr15	68006155	68006555	-2.28907	6.73e-09	4.23476
chr7	75960070	75960470	-2.31257	6.9e-09	4.42953
chr6	65973990	65974390	-2.0356	6.94e-09	4.75944
chr7	96136619	96137019	-2.24583	6.94e-09	4.58674
chr6	79498675	79499075	-2.06996	6.94e-09	4.55826
chr16	50709775	50710175	-1.93584	6.95e-09	4.72057
chr12	66881599	66881999	-2.26204	7.41e-09	4.24923
chr13	8569154	8569554	-1.91452	7.48e-09	4.76958
chr12	64516236	64516636	-2.94964	7.49e-09	3.92083
chr1	70700048	70700448	-2.13676	7.68e-09	4.51142
chr14	98912710	98913110	-2.14905	7.73e-09	4.38676
chr15	27126671	27127071	-2.13377	7.77e-09	4.64308
chr1	19107254	19107654	-2.02733	7.85e-09	4.58511
chr17	58749110	58749510	-2.02807	8.03e-09	4.89441
chr10	91888387	91888787	-1.88621	8.03e-09	4.84533
chr17	75876341	75876741	-2.26357	8.03e-09	4.28149
chr7	40811865	40812265	-2.3938	8.11e-09	4.13539
chr4	39951265	39951665	-2.2995	8.11e-09	4.27429
chr12	67621769	67622169	-2.54063	8.11e-09	4.05611
chr5	70988531	70988931	-2.26444	8.11e-09	4.37687
chr3	83574358	83574758	-1.95946	8.18e-09	4.71566
chr6	108705997	108706397	2.21456	8.33e-09	4.40221
chr16	87001698	87002098	-1.80529	8.53e-09	4.95899
chr6	111068053	111068453	-2.16077	8.53e-09	4.48399
chr4	111609914	111610314	-2.54372	8.53e-09	4.04681
chr18	70904499	70904899	-2.1127	8.54e-09	4.52082
chr19	54730917	54731317	-2.03238	8.65e-09	4.5349
chr7	49942063	49942463	-1.90701	8.65e-09	4.72907
chr4	65830240	65830640	2.30387	8.67e-09	4.23642
chr1	189079935	189080335	2.10071	8.71e-09	4.57196
chr17	82731754	82732154	-1.76774	9.66e-09	5.43334
chr14	98122979	98123379	-2.39476	9.89e-09	4.09168
chr7	96291933	96292333	-2.15605	1.02e-08	4.36775
chr19	48683278	48683678	-2.42984	1.02e-08	4.18189
chr3	33063184	33063584	-2.1424	1.02e-08	4.43783
chr1	72400534	72400934	1.85456	1.03e-08	5.66274
chr4	111612635	111613035	-2.44822	1.04e-08	4.08563
chr11	10943244	10943644	-2.20508	1.04e-08	4.439
chr18	41785699	41786099	-2.04428	1.04e-08	4.50854
chr3	50004982	50005382	-2.01296	1.05e-08	4.59455
chr4	110879807	110880207	-2.44072	1.08e-08	4.09744
chr1	169089639	169090039	-2.00722	1.08e-08	4.61695
chr8	28297618	28298018	-2.10886	1.09e-08	4.37016
chr15	55383791	55384191	-2.42313	1.1e-08	4.04252
chr11	11110159	11110559	-2.40822	1.11e-08	4.08361
chr1	125660120	125660520	-2.1307	1.13e-08	4.95568
chr11	10991201	10991601	-2.56356	1.13e-08	3.98859
chr1	12718718	12719118	-1.99534	1.13e-08	4.68078
chr19	48468095	48468495	-2.42784	1.13e-08	4.10775
chr15	69923768	69924168	-2.06662	1.13e-08	4.43572
chr1	154791581	154791981	2.25082	1.13e-08	4.34535
chr11	11004169	11004569	-2.73346	1.13e-08	3.87393
chr6	137612236	137612636	1.73559	1.13e-08	5.57454
chr16	60101892	60102292	-1.92276	1.13e-08	5.0005
chr7	115581672	115582072	-2.35742	1.14e-08	4.15413
chr15	14637673	14638073	-2.63497	1.15e-08	3.95864
chr3	70861149	70861549	-2.14642	1.15e-08	4.38723
chr16	46357622	46358022	-2.04175	1.16e-08	4.63168
chr5	47984912	47985312	-1.74544	1.16e-08	5.7154
chr1	18181196	18181596	-1.77789	1.16e-08	4.92086
chr15	55502421	55502821	-1.97728	1.19e-08	4.54449
chr19	30165664	30166064	-2.0874	1.22e-08	4.47467
chr11	12458922	12459322	-2.14608	1.28e-08	4.49843
chr7	40826162	40826562	-2.21353	1.29e-08	4.23278
chr12	7289465	7289865	-2.25327	1.29e-08	4.29041
chr15	103354254	103354654	1.87493	1.29e-08	4.9747
chr15	69322282	69322682	-2.17231	1.31e-08	4.27203
chr12	58551085	58551485	-1.93781	1.31e-08	4.80344
chr4	111601085	111601485	-2.30575	1.32e-08	4.15637
chr8	38233957	38234357	-2.56103	1.35e-08	3.96785
chr8	37291308	37291708	-2.47156	1.35e-08	4.0283
chr19	14701082	14701482	-2.26809	1.35e-08	4.55657
chr5	72855714	72856114	1.84314	1.36e-08	5.05969
chr10	34904383	34904783	-1.77067	1.42e-08	5.36055
chr1	153549453	153549853	1.94404	1.43e-08	4.67573
chr16	89674093	89674493	-1.80103	1.43e-08	5.2818
chr15	70556012	70556412	-2.43296	1.43e-08	4.16846
chr1	70695895	70696295	-2.23888	1.43e-08	4.18528
chr10	24738608	24739008	-2.08794	1.43e-08	4.33274
chr8	18284060	18284460	-2.35256	1.46e-08	4.1736
chr5	69707232	69707632	-2.10768	1.47e-08	4.53202
chr7	117553157	117553557	-2.0998	1.47e-08	4.47255
chr1	193784872	193785272	1.83578	1.48e-08	5.00886
chr14	29723536	29723936	2.33344	1.51e-08	4.36083
chr14	98888843	98889243	-2.02125	1.55e-08	4.54605
chr7	40917012	40917412	-2.19456	1.56e-08	4.27664
chr15	69336480	69336880	-2.00851	1.58e-08	4.65334
chr3	117001550	117001950	-1.8397	1.59e-08	4.99938
chr16	61041422	61041822	-2.03155	1.6e-08	4.45802
chr16	58068635	58069035	-2.04071	1.6e-08	4.61856
chr12	66893247	66893647	-1.9445	1.61e-08	4.87142
chr2	3590408	3590808	1.91262	1.65e-08	4.82752
chr15	62993375	62993775	-2.04147	1.75e-08	4.44575
chr3	133967163	133967563	-2.04941	1.76e-08	4.36947
chr7	63162571	63162971	-1.88711	1.76e-08	4.75162
chr8	76345786	76346186	-2.12081	1.81e-08	4.28892
chr13	60664161	60664561	-2.2561	1.81e-08	4.26452
chr14	10795689	10796089	-1.89266	1.82e-08	4.7401
chr11	11130312	11130712	-2.18165	1.87e-08	4.3775
chr14	118387944	118388344	-1.83955	1.88e-08	5.20467
chr16	59969685	59970085	-2.1626	1.9e-08	4.23717
chr6	95589164	95589564	-2.38475	1.91e-08	4.19468
chr1	70928074	70928474	-2.05934	1.93e-08	4.55029
chr3	39899999	39900399	-2.25485	1.93e-08	4.36185
chr1	138576949	138577349	-1.94222	1.98e-08	4.63151
chr17	78237893	78238293	-1.91121	1.98e-08	4.70274
chr10	26563736	26564136	-2.09466	1.98e-08	4.3817
chr11	9509038	9509438	-2.31217	1.99e-08	4.06366
chr3	130304811	130305211	-2.01401	2.01e-08	4.51223
chr2	101072975	101073375	-2.06444	2.1e-08	4.35948
chr6	145018167	145018567	1.87003	2.11e-08	5.96445
chr16	60144471	60144871	-2.0835	2.11e-08	4.40961
chr11	47125270	47125670	-2.92953	2.13e-08	3.76958
chr10	24740439	24740839	-1.94599	2.13e-08	4.53509
chr12	56692984	56693384	-1.79646	2.24e-08	5.20806
chr11	9535908	9536308	-2.39159	2.26e-08	3.99658
chr8	7948782	7949182	-2.12994	2.26e-08	4.27965
chr5	85346187	85346587	-2.00606	2.31e-08	4.48643
chr15	25714043	25714443	1.69317	2.31e-08	5.28379
chr6	111056855	111057255	-2.2565	2.44e-08	4.08775
chr6	143414299	143414699	1.77507	2.44e-08	4.94678
chr14	9604738	9605138	-1.9889	2.47e-08	4.52374
chr5	44464854	44465254	-2.14616	2.47e-08	4.35446
chr6	66341151	66341551	-2.40639	2.48e-08	3.98172
chr12	61925230	61925630	-2.14828	2.48e-08	4.22423
chr4	54946278	54946678	1.91024	2.49e-08	4.83383
chr1	154798859	154799259	1.93392	2.49e-08	4.61929
chr15	66815410	66815810	-1.96602	2.5e-08	4.78845
chr12	58268186	58268586	-2.19188	2.51e-08	4.18593
chr13	18291025	18291425	-2.16908	2.52e-08	4.23302
chr7	75998674	75999074	-2.15612	2.57e-08	4.21949
chr18	58324384	58324784	-2.11818	2.59e-08	4.37533
chr18	42111058	42111458	-2.0062	2.61e-08	4.52258
chr16	72113175	72113575	-2.37568	2.63e-08	4.08512
chr1	138545975	138546375	-1.79095	2.65e-08	4.784
chr15	68709470	68709870	-2.45438	2.66e-08	3.92648
chr14	94479611	94480011	-2.12053	2.66e-08	4.36552
chr12	61927868	61928268	-2.45114	2.66e-08	3.94189
chr11	12424498	12424898	-1.88978	2.66e-08	4.62107
chr4	23659646	23660046	-2.40529	2.66e-08	3.96502
chr13	94058455	94058855	1.63969	2.66e-08	5.54565
chr14	34844188	34844588	-1.97651	2.66e-08	4.48909
chr1	12825792	12826192	-2.28092	2.7e-08	4.0675
chr1	26631448	26631848	-2.21145	2.71e-08	4.26442
chr13	31411131	31411531	-1.92895	2.72e-08	4.58985
chr1	70853246	70853646	-1.88198	2.79e-08	4.72041
chr7	40828669	40829069	-2.3232	2.79e-08	4.03231
chr1	169093654	169094054	-1.83948	2.85e-08	5.44016
chr4	111649049	111649449	-2.08181	2.9e-08	4.38883
chr18	3807373	3807773	-2.08606	2.9e-08	4.3937
chr19	60472679	60473079	-2.11322	2.9e-08	4.38464
chr8	49485602	49486002	-1.98201	2.96e-08	4.54386
chr7	94733414	94733814	-2.25459	2.96e-08	4.14048
chr12	15617089	15617489	-2.15338	2.97e-08	4.20419
chr7	78925903	78926303	-1.82741	2.97e-08	4.95867
chr2	68162203	68162603	-1.96242	2.98e-08	4.53907
chr16	78282948	78283348	-1.80563	3.03e-08	4.81857
chr16	65036963	65037363	-2.23457	3.08e-08	4.19062
chr3	118325208	118325608	-1.80147	3.08e-08	5.03285
chr14	84928199	84928599	-2.21463	3.08e-08	4.11284
chr10	26072409	26072809	-2.17628	3.09e-08	4.16843
chr19	16980846	16981246	-2.26318	3.09e-08	4.22493
chr16	59953217	59953617	-2.04326	3.13e-08	4.39604
chr1	72559005	72559405	1.69428	3.15e-08	5.07678
chr12	91759795	91760195	-2.62965	3.16e-08	4.00835
chr16	72085454	72085854	-2.5797	3.2e-08	3.83213
chr11	64263531	64263931	-2.53246	3.21e-08	3.88727
chr9	15501709	15502109	-1.90318	3.22e-08	4.56153
chr16	71391606	71392006	-1.84352	3.23e-08	4.63454
chr11	36804353	36804753	-2.19242	3.25e-08	4.16525
chr16	26098446	26098846	-2.06507	3.29e-08	4.34508
chr10	25552992	25553392	-2.28571	3.39e-08	4.1023
chr9	26663447	26663847	-2.18366	3.39e-08	4.16651
chr4	22151635	22152035	-1.84296	3.45e-08	4.80198
chr6	66036210	66036610	-2.09354	3.47e-08	4.28663
chr11	38170616	38171016	-2.17939	3.47e-08	4.30413
chr8	103374650	103375050	-2.11975	3.51e-08	4.46971
chr12	88902637	88903037	-2.09247	3.51e-08	4.22157
chr1	104479737	104480137	-1.9313	3.56e-08	4.6834
chr7	76778243	76778643	-2.2892	3.57e-08	4.16437
chr7	96095777	96096177	-2.24542	3.6e-08	4.25344
chr2	115821176	115821576	-2.14849	3.6e-08	4.30442
chr12	66873907	66874307	-2.1678	3.62e-08	4.25796
chr10	55714311	55714711	-2.205	3.64e-08	4.15482
chr11	11035982	11036382	-3.25933	3.67e-08	3.90911
chr2	62984559	62984959	-2.13274	3.75e-08	4.33536
chr11	28730299	28730699	-1.9621	3.76e-08	4.45881
chr8	103188870	103189270	-1.97421	3.78e-08	4.43692
chr3	22316799	22317199	-1.88013	3.84e-08	4.83527
chr12	97897414	97897814	-2.34928	3.84e-08	4.03861
chr8	38584866	38585266	-2.08906	3.84e-08	4.27803
chr3	85649146	85649546	2.16975	3.91e-08	4.28595
chr2	45413224	45413624	-2.16752	3.91e-08	4.14594
chr10	25607129	25607529	-2.15517	3.96e-08	4.17111
chr4	22946848	22947248	-1.96313	4.03e-08	4.47005
chr19	30303530	30303930	-2.41011	4.2e-08	3.88227
chr12	62769136	62769536	-2.40284	4.24e-08	3.88225
chr4	111615332	111615732	-2.19097	4.27e-08	4.1602
chr2	48027305	48027705	-1.71176	4.33e-08	5.07817
chr12	16010028	16010428	-1.97666	4.45e-08	4.69312
chr8	38240354	38240754	-2.42912	4.53e-08	3.89551
chr11	12582863	12583263	-2.12507	4.59e-08	4.34286
chr7	63159535	63159935	-2.34396	4.79e-08	3.98875
chr15	17007760	17008160	-2.32119	4.79e-08	4.04029
chr3	33058698	33059098	-2.01872	4.8e-08	4.2994
chr6	102563361	102563761	-1.78432	4.81e-08	4.93006
chr1	12692990	12693390	-1.69387	4.91e-08	5.0296
chr3	132274871	132275271	-1.92366	4.95e-08	4.66588
chr14	95869291	95869691	-2.03875	5.07e-08	4.44654
chr1	154982611	154983011	2.10336	5.07e-08	4.2241
chr5	62192354	62192754	-2.31917	5.07e-08	3.9885
chr18	85369546	85369946	-1.86772	5.17e-08	5.37532
chr4	31525856	31526256	-1.91818	5.17e-08	4.4769
chr4	81573670	81574070	1.77432	5.17e-08	4.95704
chr7	40538115	40538515	-2.43584	5.17e-08	4.05285
chr1	116367367	116367767	-2.20463	5.17e-08	4.19683
chr3	22312727	22313127	-1.76973	5.19e-08	4.88566
chr18	4826242	4826642	-1.9421	5.24e-08	4.40548
chr17	59373804	59374204	-2.18924	5.24e-08	4.15236
chr13	68773749	68774149	-2.17268	5.36e-08	4.19324
chr14	115406495	115406895	-2.11045	5.36e-08	4.25547
chr2	135306153	135306553	1.6687	5.39e-08	5.06063
chr6	96372042	96372442	-2.25585	5.39e-08	4.00565
chr1	57918585	57918985	-2.01972	5.42e-08	4.37398
chr11	47250401	47250801	-2.13847	5.42e-08	4.15855
chr19	48473523	48473923	-2.43666	5.42e-08	3.8275
chr15	55380920	55381320	-2.23737	5.47e-08	4.11552
chr12	48931028	48931428	-2.07283	5.7e-08	4.31337
chr2	123799077	123799477	-2.41405	5.71e-08	3.93779
chr1	100773706	100774106	-1.91494	5.88e-08	4.683
chr14	114061187	114061587	-1.84819	5.88e-08	4.68007
chr1	72422132	72422532	1.65133	5.88e-08	5.58238
chr7	40276080	40276480	-2.17177	5.88e-08	4.06336
chr12	67011155	67011555	-2.15738	5.93e-08	4.19786
chr7	34709137	34709537	-2.17328	5.97e-08	4.28428
chr14	98877004	98877404	-2.00881	6.03e-08	4.28784
chr3	12020139	12020539	-2.05898	6.03e-08	4.33845
chr14	37430802	37431202	-1.94155	6.06e-08	4.64884
chr13	85769170	85769570	-2.21821	6.2e-08	4.15434
chr11	90481062	90481462	-2.35601	6.29e-08	3.92346
chr1	11458538	11458938	-1.9519	6.3e-08	4.42333
chr4	111399840	111400240	-2.26058	6.3e-08	4.01315
chr14	13358086	13358486	1.87056	6.33e-08	4.57907
chr18	3969201	3969601	-2.09878	6.42e-08	4.18687
chr5	70990481	70990881	-1.91865	6.45e-08	4.63302
chr12	64520759	64521159	-2.27336	6.45e-08	3.99291
chr2	148890337	148890737	-1.81982	6.53e-08	4.65695
chr9	85600098	85600498	-1.96233	6.57e-08	4.3529
chr15	55436904	55437304	-1.83795	6.65e-08	4.55376
chr13	72959328	72959728	-1.83797	6.65e-08	4.54109
chr7	117551173	117551573	-1.89241	6.67e-08	4.46837
chr13	31408973	31409373	-1.85247	6.71e-08	4.88545
chr16	56359105	56359505	-1.77995	6.76e-08	4.73979
chr2	113944381	113944781	-1.88875	6.85e-08	4.674
chr2	82395400	82395800	-2.21214	6.86e-08	4.07768
chr14	9608385	9608785	-1.90785	6.94e-08	4.39516
chr1	126992541	126992941	-1.99426	6.97e-08	4.48764
chr12	33927694	33928094	-1.52547	7e-08	5.64958
chr12	16395525	16395925	-1.9707	7.07e-08	4.52062
chr1	41286338	41286738	-1.79902	7.08e-08	4.6666
chr12	37107582	37107982	-1.96035	7.08e-08	4.42292
chr15	26373832	26374232	-1.86897	7.09e-08	4.58761
chr12	29141085	29141485	1.66051	7.09e-08	5.59179
chr19	14776477	14776877	-1.82981	7.09e-08	4.5497
chr11	12393127	12393527	-2.09491	7.27e-08	4.18281
chr1	188014451	188014851	1.82717	7.27e-08	5.02
chr6	18432839	18433239	-1.81098	7.27e-08	4.65341
chr15	63020738	63021138	-1.71956	7.44e-08	5.07154
chr1	40883698	40884098	-2.38453	7.45e-08	4.13195
chr1	138555352	138555752	-1.96899	7.45e-08	4.40776
chr12	39920684	39921084	-1.62546	7.51e-08	5.50707
chr4	114623562	114623962	-2.28417	7.58e-08	3.90634
chr5	6588875	6589275	-2.25689	7.7e-08	3.96269
chr2	83165892	83166292	-1.77444	7.7e-08	4.73873
chr12	119164421	119164821	-1.94956	8.01e-08	4.3456
chr10	94312263	94312663	1.93667	8.13e-08	4.74453
chr19	36228053	36228453	-1.92437	8.17e-08	4.51086
chr13	109047331	109047731	1.91631	8.21e-08	4.41813
chr2	133665939	133666339	-2.08815	8.25e-08	4.30078
chr2	116697169	116697569	-2.14374	8.58e-08	4.06872
chr13	112998832	112999232	1.64083	8.71e-08	5.51887
chr13	116316506	116316906	-2.02518	8.86e-08	4.28726
chr6	111081019	111081419	-2.12313	8.96e-08	4.09322
chr12	91412743	91413143	-1.70648	8.98e-08	4.83027
chr10	31173067	31173467	-1.71298	9.01e-08	4.73449
chr9	32631225	32631625	-2.02728	9.13e-08	4.2816
chr12	97974373	97974773	-1.82831	9.19e-08	4.70287
chr12	44840251	44840651	-1.68801	9.27e-08	5.02192
chr1	106043224	106043624	1.69373	9.3e-08	5.28378
chr3	116985301	116985701	-1.92081	9.39e-08	4.36201
chr4	22102606	22103006	-1.68922	9.39e-08	4.86763
chr2	62858656	62859056	-2.02734	9.56e-08	4.35743
chr19	59697370	59697770	-1.92851	9.56e-08	4.43817
chr2	62854808	62855208	-1.83584	9.62e-08	4.53885
chr14	100364032	100364432	-1.81961	9.68e-08	4.59301
chr6	138388599	138388999	-1.90557	9.72e-08	4.48837
chr1	189218031	189218431	1.79032	9.75e-08	4.85037
chr5	84067424	84067824	-2.36433	9.97e-08	3.95275
chr7	34693021	34693421	-2.01791	1e-07	4.40212
chr2	20164924	20165324	-2.26862	1.04e-07	4.02293
chr13	112188281	112188681	1.61601	1.05e-07	5.23137
chr3	140143474	140143874	1.86195	1.05e-07	4.52415
chr14	116457874	116458274	-2.18811	1.05e-07	4.05188
chr18	4820466	4820866	-1.79301	1.05e-07	4.77593
chr10	26566813	26567213	-1.96133	1.05e-07	4.39961
chr2	98353978	98354378	-2.13827	1.05e-07	4.02964
chr3	101378337	101378737	1.72055	1.07e-07	5.14097
chr16	50720167	50720567	-1.76286	1.07e-07	4.62066
chr14	60485108	60485508	1.96463	1.07e-07	4.41291
chr4	71523356	71523756	-1.84018	1.09e-07	4.5977
chr18	4120173	4120573	-2.00247	1.1e-07	4.18637
chr15	55370765	55371165	-1.93835	1.1e-07	4.39206
chr19	31361570	31361970	-2.45384	1.1e-07	3.78344
chr2	99470835	99471235	-2.04853	1.1e-07	4.27277
chr11	12409860	12410260	-2.04597	1.11e-07	4.21201
chr2	63574368	63574768	-2.27977	1.11e-07	3.92233
chr13	8389238	8389638	-1.75433	1.11e-07	4.73512
chr2	19748052	19748452	-2.12342	1.12e-07	4.12308
chr2	169982837	169983237	-2.11972	1.12e-07	4.23292
chr14	95859756	95860156	-1.9011	1.13e-07	4.40131
chr7	63172958	63173358	-2.07738	1.14e-07	4.23923
chr11	91051620	91052020	-2.35122	1.14e-07	4.00321
chr15	63017951	63018351	-2.01092	1.16e-07	4.23843
chr16	15083959	15084359	-2.2241	1.17e-07	4.01716
chr18	85130153	85130553	-2.04982	1.18e-07	4.25176
chr5	83792394	83792794	-2.68669	1.2e-07	3.64652
chr15	26426195	26426595	-1.9729	1.23e-07	4.2271
chr18	4748280	4748680	-2.04486	1.24e-07	4.27781
chr7	75983393	75983793	-1.7966	1.26e-07	4.52576
chr7	137081999	137082399	-2.08932	1.28e-07	4.05687
chr3	62604061	62604461	-1.73839	1.28e-07	4.85743
chr7	54771441	54771841	-2.49356	1.29e-07	3.73852
chr3	5755464	5755864	-2.43707	1.29e-07	3.77089
chr4	39959035	39959435	-2.26926	1.29e-07	3.91782
chr13	118758948	118759348	-1.91667	1.3e-07	4.31881
chr15	10225726	10226126	-1.80667	1.31e-07	5.26244
chr5	61355598	61355998	-2.14636	1.31e-07	4.15548
chr17	75819721	75820121	-2.33908	1.33e-07	3.95865
chr7	50353569	50353969	-2.03888	1.35e-07	4.2413
chr14	78731099	78731499	1.60341	1.37e-07	5.23278
chr1	19236438	19236838	-1.60489	1.38e-07	5.57396
chr6	148400262	148400662	-2.06853	1.39e-07	4.13389
chr9	10072934	10073334	-1.9546	1.39e-07	4.31318
chr8	56294316	56294716	-1.70843	1.4e-07	4.86917
chr15	63036198	63036598	-1.67393	1.4e-07	5.22054
chr14	98895021	98895421	-1.75	1.42e-07	4.90694
chr15	20136463	20136863	-2.04502	1.42e-07	4.1955
chr12	7295499	7295899	-2.15313	1.48e-07	4.00683
chr3	149804134	149804534	-2.09403	1.48e-07	4.10411
chr11	47258758	47259158	-2.13796	1.48e-07	4.07242
chr2	45239636	45240036	-1.79803	1.48e-07	4.68575
chr4	88936894	88937294	-1.7469	1.49e-07	4.78684
chr13	6059655	6060055	-1.72227	1.49e-07	4.7345
chr7	70063304	70063704	-2.4151	1.49e-07	3.74583
chr13	115687376	115687776	-1.72271	1.5e-07	4.84154
chr14	47310567	47310967	1.77118	1.5e-07	5.31095
chr15	69575642	69576042	-1.72536	1.51e-07	4.66459
chr14	84543396	84543796	-1.93511	1.51e-07	4.46282
chr5	69815214	69815614	-2.05444	1.53e-07	4.22587
chr6	148422139	148422539	-1.71258	1.54e-07	4.96648
chr15	16491203	16491603	-1.96371	1.54e-07	4.33156
chr12	11898925	11899325	-2.09766	1.55e-07	4.07739
chr8	18214180	18214580	-2.0541	1.55e-07	4.14827
chr7	70165349	70165749	-2.03608	1.55e-07	4.13252
chr14	115616987	115617387	-2.08155	1.55e-07	4.12787
chr13	8536736	8537136	-1.9462	1.55e-07	4.37684
chr14	60634945	60635345	1.9589	1.55e-07	4.63972
chr12	67614831	67615231	-2.06321	1.55e-07	4.26726
chr1	189679585	189679985	1.77054	1.56e-07	4.70303
chr12	67991241	67991641	-2.03591	1.58e-07	4.20036
chr14	18062138	18062538	-2.23694	1.58e-07	3.8637
chr3	33095631	33096031	-1.88936	1.58e-07	4.49782
chr6	111108430	111108830	-2.05729	1.58e-07	4.16865
chr3	137547441	137547841	1.56093	1.59e-07	5.63438
chr7	96003769	96004169	-2.2908	1.6e-07	3.82854
chr2	146220644	146221044	1.68327	1.6e-07	5.32766
chr16	58171762	58172162	-2.15074	1.61e-07	4.00637
chr11	12222504	12222904	-2.11696	1.62e-07	4.46993
chr19	27566982	27567382	-1.72594	1.63e-07	4.6979
chr4	111501266	111501666	-2.46249	1.63e-07	3.73595
chr3	29448907	29449307	-1.88553	1.64e-07	4.33157
chr14	38236162	38236562	-1.76048	1.64e-07	4.63351
chr16	59874159	59874559	-1.90549	1.64e-07	4.29592
chr2	115939750	115940150	-1.77355	1.65e-07	4.57722
chr8	18288321	18288721	-1.90701	1.65e-07	4.40419
chr3	139866216	139866616	1.7771	1.67e-07	4.89475
chr15	6233709	6234109	-2.07002	1.67e-07	4.15908
chr19	50361159	50361559	-2.07253	1.68e-07	4.09411
chr3	83583259	83583659	-1.93897	1.69e-07	4.28077
chr4	71131059	71131459	-2.41493	1.7e-07	3.77292
chr6	144283469	144283869	1.85934	1.7e-07	4.43609
chr16	62676634	62677034	-2.551	1.74e-07	3.73241
chr8	38588601	38589001	-1.95828	1.74e-07	4.31099
chr2	152082233	152082633	1.88721	1.75e-07	4.49292
chr11	12589034	12589434	-2.13092	1.75e-07	4.00314
chr3	130280410	130280810	-2.12585	1.75e-07	4.25025
chr6	66283796	66284196	-2.04098	1.77e-07	4.12755
chr12	48960223	48960623	-2.27382	1.77e-07	3.85851
chr7	129102429	129102829	-2.91885	1.78e-07	3.60869
chr3	134588301	134588701	-1.83021	1.78e-07	4.48228
chr3	101372300	101372700	2.083	1.79e-07	4.1576
chr3	147912523	147912923	-1.95712	1.8e-07	4.36564
chr6	146127266	146127666	1.79329	1.8e-07	5.60484
chr2	62999587	62999987	-2.39247	1.82e-07	3.74688
chr1	189028293	189028693	2.30994	1.85e-07	4.00675
chr13	10943823	10944223	-1.8471	1.87e-07	4.43144
chr16	26003095	26003495	-2.00602	1.89e-07	4.21746
chr12	39945130	39945530	-1.61698	1.89e-07	4.88571
chr13	80709883	80710283	-2.03725	1.89e-07	4.24848
chr12	66886291	66886691	-1.79355	1.89e-07	4.78806
chr15	63532167	63532567	-1.66966	1.91e-07	4.73906
chr3	49768050	49768450	-1.77791	1.92e-07	4.55002
chr9	15813555	15813955	-2.12266	1.95e-07	4.38684
chr8	6604338	6604738	-1.64015	1.95e-07	4.80633
chr13	88088308	88088708	-1.85623	1.96e-07	4.55083
chr1	138573538	138573938	-2.19225	1.99e-07	3.92916
chr17	75893211	75893611	-2.93958	2e-07	3.66249
chr1	80033060	80033460	-1.90513	2.02e-07	4.27925
chr13	60717377	60717777	-1.79679	2.02e-07	4.44228
chr3	81243350	81243750	-1.7725	2.06e-07	4.53741
chr5	12476413	12476813	-1.79232	2.06e-07	4.53721
chr2	20419831	20420231	-1.70242	2.07e-07	5.7532
chr13	101901893	101902293	-1.88032	2.1e-07	4.38724
chr17	70850081	70850481	1.6416	2.1e-07	5.1598
chr14	98886552	98886952	-2.28395	2.1e-07	3.90256
chr11	26096872	26097272	-1.89785	2.1e-07	4.31939
chr18	85725361	85725761	-1.9366	2.11e-07	4.31579
chr13	109555759	109556159	2.09249	2.11e-07	4.13147
chr6	110666000	110666400	-2.18998	2.15e-07	4.07118
chr15	67229308	67229708	-2.03634	2.18e-07	4.10521
chr11	47149610	47150010	-1.92281	2.19e-07	4.57675
chr11	12419132	12419532	-2.00128	2.19e-07	4.21895
chr9	41677475	41677875	-2.37932	2.19e-07	3.71677
chr3	147923835	147924235	-1.95054	2.22e-07	4.31009
chr7	54786952	54787352	-2.5101	2.22e-07	3.64982
chr3	137623689	137624089	1.55717	2.22e-07	5.90967
chr7	95954411	95954811	-2.09111	2.22e-07	4.04888
chr9	26382531	26382931	-2.23188	2.26e-07	3.99206
chr3	134610124	134610524	-1.71699	2.26e-07	4.86561
chr14	105085098	105085498	-1.66621	2.26e-07	5.33154
chr4	6879115	6879515	-1.58661	2.26e-07	5.21785
chr11	15114298	15114698	-2.6531	2.27e-07	3.6895
chr6	96379425	96379825	-2.02568	2.28e-07	4.10447
chr10	25621105	25621505	-1.94114	2.29e-07	4.36239
chr7	117475512	117475912	-1.98632	2.29e-07	4.17622
chr18	55733463	55733863	1.60249	2.34e-07	5.66972
chr16	60109470	60109870	-1.8845	2.38e-07	4.34598
chr14	115485173	115485573	-2.11305	2.4e-07	4.03609
chr4	72390142	72390542	-1.94337	2.42e-07	4.24688
chr10	26102854	26103254	-2.09555	2.43e-07	4.04748
chr6	111233814	111234214	-1.86552	2.43e-07	4.34414
chr3	83570264	83570664	-2.00301	2.43e-07	4.15499
chr3	147930335	147930735	-2.80162	2.43e-07	3.60104
chr2	19742286	19742686	-1.91764	2.45e-07	4.32246
chr10	128890621	128891021	1.83737	2.46e-07	4.62161
chr2	12364984	12365384	-2.05287	2.47e-07	4.27559
chr14	62893019	62893419	2.0391	2.47e-07	4.20146
chr4	111552681	111553081	-2.18299	2.48e-07	4.0398
chr17	75864644	75865044	-2.38578	2.48e-07	3.74844
chr14	46082826	46083226	-1.8717	2.48e-07	4.41553
chr3	54551886	54552286	-2.15678	2.51e-07	3.92679
chr4	22119906	22120306	-1.76805	2.51e-07	4.71312
chr11	15125626	15126026	-2.33074	2.52e-07	3.78386
chr10	9230457	9230857	-1.91234	2.53e-07	4.4344
chr10	13431573	13431973	-1.69195	2.53e-07	4.81376
chr13	5257440	5257840	-2.54458	2.56e-07	3.59582
chr5	9622765	9623165	-1.56608	2.56e-07	5.04365
chr14	84659160	84659560	-2.14388	2.57e-07	3.94121
chr18	57400921	57401321	1.60048	2.57e-07	5.04148
chr12	95960795	95961195	-2.1961	2.63e-07	3.90644
chr15	68947233	68947633	-2.0301	2.65e-07	4.06515
chr8	103938533	103938933	-1.90393	2.67e-07	4.35555
chr16	30550441	30550841	1.68665	2.69e-07	4.89896
chr12	48713466	48713866	-2.10462	2.72e-07	3.98245
chr14	106740872	106741272	-1.92964	2.73e-07	4.34698
chr7	96269013	96269413	-1.85379	2.74e-07	4.32403
chr1	70916253	70916653	-2.03165	2.75e-07	4.14252
chr1	113431537	113431937	-1.9368	2.77e-07	4.22055
chr15	55423048	55423448	-1.94238	2.81e-07	4.23172
chr2	171453116	171453516	-2.10497	2.81e-07	3.99625
chr9	26670576	26670976	-2.24366	2.81e-07	3.83615
chr6	38196133	38196533	1.60053	2.82e-07	5.38964
chr12	66877560	66877960	-1.96688	2.82e-07	4.30513
chr18	60102566	60102966	-2.09049	2.84e-07	3.96966
chr2	66082197	66082597	-1.75943	2.84e-07	4.78615
chr5	62739529	62739929	-1.84207	2.84e-07	4.28588
chr11	47701607	47702007	-2.21482	2.85e-07	3.86291
chr16	74900963	74901363	-2.03285	2.87e-07	4.2217
chr11	47253927	47254327	-2.21364	2.88e-07	3.85529
chr12	42942609	42943009	-2.18657	2.88e-07	3.94618
chr2	134922741	134923141	1.51422	2.89e-07	5.27456
chr11	12373338	12373738	-1.58785	2.91e-07	5.02923
chr1	71291269	71291669	-1.76698	2.93e-07	4.45544
chr7	63143886	63144286	-1.94286	2.96e-07	4.19123
chr5	3264813	3265213	-2.46063	3.03e-07	3.63924
chr4	90964591	90964991	-1.61232	3.03e-07	4.96007
chr3	50014440	50014840	-1.80263	3.04e-07	5.76655
chr13	115684493	115684893	-1.93649	3.07e-07	4.22154
chr17	75963103	75963503	-2.30168	3.11e-07	3.80198
chr4	22117283	22117683	-1.97937	3.15e-07	4.07071
chr19	15200187	15200587	-2.23163	3.15e-07	3.80502
chr7	83450364	83450764	-1.84226	3.2e-07	4.27817
chr15	26604129	26604529	-2.03052	3.2e-07	4.12506
chr1	12671326	12671726	-2.26533	3.2e-07	3.77542
chr6	111217590	111217990	-2.10147	3.21e-07	4.1162
chr3	148602762	148603162	-1.9146	3.21e-07	4.28652
chr19	48463153	48463553	-2.12204	3.23e-07	3.97856
chr6	76776878	76777278	1.74047	3.33e-07	4.60592
chr4	22127769	22128169	-1.81202	3.34e-07	4.37633
chr15	56452234	56452634	-2.09689	3.34e-07	4.05155
chr4	21547189	21547589	-1.63967	3.4e-07	4.86082
chr16	62458717	62459117	-2.3251	3.41e-07	3.78765
chr11	26085594	26085994	-1.85212	3.41e-07	4.35187
chr4	23827958	23828358	-1.96844	3.41e-07	4.14158
chr3	26653301	26653701	-2.41826	3.43e-07	3.69638
chr13	13826506	13826906	-1.95763	3.44e-07	4.09927
chr14	29480846	29481246	1.69435	3.47e-07	4.867
chr4	71230234	71230634	-1.79069	3.49e-07	4.40789
chr9	15424503	15424903	-1.85228	3.59e-07	4.28281
chr9	15483192	15483592	-2.13637	3.61e-07	3.91149
chr18	81252258	81252658	1.55911	3.63e-07	5.1801
chr7	96496683	96497083	-2.04046	3.66e-07	4.01304
chr14	30218043	30218443	1.64643	3.68e-07	5.02248
chr13	8347591	8347991	-1.93831	3.75e-07	4.30643
chr18	70973083	70973483	-2.18692	3.81e-07	3.84261
chr3	30083484	30083884	-1.9263	3.82e-07	4.14761
chr10	71790274	71790674	-2.0445	3.85e-07	4.16275
chr14	98906265	98906665	-2.10446	3.86e-07	4.00941
chr1	158510403	158510803	1.59035	3.87e-07	6.18736
chr12	58422821	58423221	-2.22191	3.87e-07	3.80351
chr5	6871859	6872259	-1.97245	3.9e-07	4.24336
chr10	31868180	31868580	-1.94364	3.9e-07	4.22543
chr19	60461593	60461993	-1.75968	3.91e-07	4.4727
chr10	86062566	86062966	1.80189	3.91e-07	4.46894
chr1	159392741	159393141	1.64368	3.98e-07	4.85865
chr1	138579474	138579874	-1.77553	4.03e-07	4.4184
chr1	194620635	194621035	1.74501	4.11e-07	4.60176
chr8	49482440	49482840	-1.777	4.14e-07	4.56012
chr10	106121510	106121910	-1.90669	4.16e-07	4.15642
chr3	49866532	49866932	-1.70234	4.18e-07	4.65445
chr13	98815180	98815580	1.7384	4.23e-07	4.75289
chr1	104468686	104469086	-1.63973	4.26e-07	4.76043
chr8	64422636	64423036	-1.6113	4.26e-07	4.81084
chr17	59843662	59844062	-1.90707	4.26e-07	4.17771
chr14	55825839	55826239	1.58935	4.29e-07	4.99066
chr1	125650100	125650500	-1.97108	4.37e-07	4.09239
chr16	70154554	70154954	-1.53371	4.37e-07	5.23739
chr8	8931726	8932126	-2.04609	4.37e-07	4.03164
chr12	56709398	56709798	-1.63937	4.46e-07	4.72478
chr6	111049779	111050179	-1.92564	4.48e-07	4.43745
chr5	44512291	44512691	-1.90031	4.5e-07	4.19839
chr18	15235442	15235842	-1.82272	4.66e-07	4.27937
chr15	64577085	64577485	-1.70048	4.66e-07	4.77922
chr1	135607236	135607636	1.6562	4.66e-07	4.90278
chr12	15603909	15604309	-1.91627	4.69e-07	4.24262
chr3	22318545	22318945	-1.82248	4.7e-07	4.35913
chr1	98071034	98071434	-2.03964	4.7e-07	3.93954
chr3	30218854	30219254	-1.75768	4.72e-07	4.67244
chr10	98700424	98700824	1.87019	4.72e-07	4.25394
chr15	69388495	69388895	-1.76898	4.72e-07	4.39163
chr9	80776792	80777192	-2.16192	4.72e-07	3.86892
chr10	121206199	121206599	-1.60434	4.74e-07	5.29136
chr19	58167311	58167711	-1.75891	4.74e-07	4.50066
chr10	87333106	87333506	-1.86952	4.74e-07	4.30767
chr4	88939447	88939847	-1.81214	4.74e-07	4.34688
chr8	38575854	38576254	-2.13945	4.75e-07	3.87532
chr15	25705319	25705719	1.82014	4.75e-07	4.36734
chr9	26089171	26089571	-2.40117	4.75e-07	3.71252
chr2	45280474	45280874	-1.94956	4.75e-07	4.11435
chr14	48224833	48225233	1.70867	4.76e-07	4.60709
chr5	44506504	44506904	-1.99	4.81e-07	4.01522
chr14	114054017	114054417	-1.85321	4.82e-07	4.23775
chr5	90065830	90066230	-1.90781	4.83e-07	4.17619
chr3	110303174	110303574	-1.86167	4.86e-07	4.52929
chr12	13766419	13766819	-1.96785	4.92e-07	4.17637
chr9	15539602	15540002	-1.97961	4.92e-07	4.17906
chr8	61359997	61360397	-2.1677	4.99e-07	3.79178
chr7	54828993	54829393	-2.27126	5.03e-07	3.69266
chr14	98899353	98899753	-1.53157	5.06e-07	5.21284
chr15	3427559	3427959	-2.02914	5.08e-07	4.34716
chr15	39077203	39077603	1.64399	5.14e-07	4.80207
chr9	15491019	15491419	-1.52257	5.18e-07	4.93084
chr6	145021605	145022005	2.00093	5.21e-07	4.12365
chr12	58426254	58426654	-1.87902	5.23e-07	4.20117
chr8	125390217	125390617	1.82151	5.23e-07	4.78682
chr5	76688790	76689190	-1.80244	5.24e-07	4.47693
chr7	96033068	96033468	-1.92627	5.28e-07	4.06336
chr11	39918129	39918529	-2.14258	5.29e-07	3.80182
chr6	16607601	16608001	-1.96908	5.29e-07	4.08106
chr2	115384472	115384872	-1.75163	5.3e-07	4.48789
chr2	113009247	113009647	-1.50248	5.3e-07	5.13251
chr8	30906222	30906622	-1.98118	5.33e-07	4.11511
chr9	52493063	52493463	-1.80857	5.39e-07	4.36124
chr1	42781148	42781548	-1.45861	5.39e-07	5.12826
chr7	70001572	70001972	-2.25257	5.42e-07	3.7991
chr10	25573196	25573596	-2.27224	5.47e-07	3.70355
chr14	35357977	35358377	-1.99513	5.49e-07	4.13745
chr12	97424765	97425165	-2.31937	5.54e-07	3.8209
chr11	12742247	12742647	-1.97333	5.58e-07	4.1209
chr2	63866865	63867265	-1.90196	5.68e-07	4.1655
chr19	17651302	17651702	-2.12966	5.68e-07	3.86075
chr4	22146895	22147295	-1.88961	5.68e-07	4.1149
chr8	16108589	16108989	-1.97793	5.74e-07	4.13863
chr12	9154270	9154670	-1.72299	5.76e-07	4.49225
chr6	144452923	144453323	2.10325	5.77e-07	4.05904
chr16	52569109	52569509	-1.69859	5.79e-07	5.03432
chr7	70376360	70376760	-1.76817	5.91e-07	4.37866
chr19	48629450	48629850	-2.89459	5.91e-07	3.5414
chr13	90896184	90896584	-1.76216	5.96e-07	4.39657
chr13	8240473	8240873	-1.88754	5.99e-07	4.18874
chr15	27056648	27057048	-1.85415	5.99e-07	4.22723
chr2	52038176	52038576	1.5243	5.99e-07	5.08266
chr2	101105060	101105460	-1.68306	6.05e-07	4.48843
chr1	154861317	154861717	1.81712	6.08e-07	4.41479
chr8	103879144	103879544	-1.8108	6.08e-07	4.2619
chr10	91732650	91733050	-1.76384	6.08e-07	4.40118
chr5	91563980	91564380	-1.88543	6.16e-07	4.33633
chr15	59077607	59078007	1.69874	6.16e-07	4.54137
chr1	125722930	125723330	-1.93908	6.17e-07	4.07673
chr14	34847031	34847431	-1.81171	6.19e-07	4.47695
chr16	57739927	57740327	-2.04954	6.19e-07	3.94602
chr6	65967095	65967495	-1.78911	6.19e-07	4.28329
chr1	194682059	194682459	1.75722	6.23e-07	4.44527
chr6	111094778	111095178	-2.40354	6.23e-07	3.55426
chr15	59265613	59266013	1.96631	6.25e-07	4.09842
chr8	80872673	80873073	1.66302	6.25e-07	5.21593
chr12	30399187	30399587	-2.08608	6.31e-07	3.92023
chr2	83164784	83165184	-1.92337	6.34e-07	4.28267
chr11	26073805	26074205	-1.75542	6.35e-07	4.65442
chr17	70835059	70835459	1.53339	6.37e-07	5.02414
chr7	117503388	117503788	-2.01432	6.37e-07	3.92669
chr18	72888419	72888819	-1.82613	6.37e-07	4.2341
chr8	27938632	27939032	-2.01681	6.4e-07	4.0588
chr3	133694045	133694445	-1.94017	6.48e-07	4.36093
chr7	63154095	63154495	-1.8737	6.5e-07	4.18456
chr1	138551208	138551608	-2.07263	6.5e-07	3.91553
chr12	61316875	61317275	-2.01969	6.53e-07	4.07519
chr2	82644380	82644780	-1.78575	6.53e-07	4.44455
chr15	68010807	68011207	-1.79497	6.65e-07	4.56749
chr8	48172568	48172968	-1.90631	6.72e-07	4.26037
chr2	125014895	125015295	1.71968	6.8e-07	4.49987
chr6	139075833	139076233	-1.89274	6.8e-07	4.13797
chr15	10229776	10230176	-1.72494	6.8e-07	4.41944
chr13	15624752	15625152	-1.81057	6.82e-07	4.23856
chr18	29267558	29267958	-1.92095	6.89e-07	4.0833
chr6	110659514	110659914	-1.95129	6.93e-07	4.0821
chr4	95615523	95615923	-1.76876	6.93e-07	4.36297
chr8	95991825	95992225	-1.76049	6.93e-07	4.68327
chr3	152007000	152007400	-1.83875	6.97e-07	4.20663
chr14	61046064	61046464	1.73218	7.01e-07	4.96549
chr3	149837207	149837607	-1.74657	7.01e-07	4.53142
chr14	100366044	100366444	-1.98111	7.07e-07	3.95811
chr1	138556424	138556824	-1.91104	7.14e-07	4.15729
chr15	6230212	6230612	-2.12778	7.14e-07	3.87057
chr8	41950617	41951017	-1.89405	7.17e-07	4.20345
chr6	148420635	148421035	-1.65223	7.18e-07	5.06852
chr1	33026944	33027344	-2.17653	7.18e-07	3.77605
chr11	47885306	47885706	-1.69583	7.19e-07	4.55843
chr15	3344589	3344989	-1.95691	7.24e-07	4.09252
chr11	12428351	12428751	-1.71682	7.25e-07	4.40701
chr6	9004638	9005038	-1.82116	7.39e-07	4.24553
chr6	111808695	111809095	-1.5922	7.43e-07	5.31072
chr16	62468603	62469003	-1.59321	7.44e-07	4.77765
chr4	114593282	114593682	-1.83779	7.45e-07	4.30705
chr16	60095559	60095959	-1.95656	7.5e-07	4.09732
chr9	15541745	15542145	-1.83121	7.58e-07	4.20122
chr12	39986956	39987356	-1.642	7.66e-07	4.5754
chr9	41772610	41773010	-1.83305	7.77e-07	4.2627
chr6	76468592	76468992	-1.68322	7.81e-07	4.60179
chr12	50120513	50120913	-1.8216	7.83e-07	4.47434
chr13	95890902	95891302	1.42583	7.95e-07	5.45294
chr17	16599200	16599600	-2.65059	8.01e-07	3.43428
chr15	68003958	68004358	-1.71993	8.02e-07	4.44313
chr16	50766471	50766871	-1.71059	8.22e-07	4.61922
chr3	153484770	153485170	1.42815	8.24e-07	5.42591
chr5	17500513	17500913	-1.71432	8.24e-07	4.42825
chr11	25715508	25715908	-1.83125	8.28e-07	4.41118
chr2	45233495	45233895	-1.67174	8.31e-07	4.71516
chr9	15512410	15512810	-1.46422	8.32e-07	5.04113
chr8	16114949	16115349	-1.66724	8.4e-07	5.04513
chr15	42068968	42069368	1.6213	8.55e-07	4.74897
chr13	15520645	15521045	-2.08479	8.56e-07	3.79893
chr2	85753727	85754127	-2.04952	8.65e-07	3.98745
chr19	50321196	50321596	-2.02468	8.66e-07	4.01338
chr2	4400847	4401247	1.84788	8.77e-07	4.34614
chr2	62995843	62996243	-2.16026	8.77e-07	3.73026
chr3	50035833	50036233	-1.86112	8.81e-07	4.1395
chr13	8341020	8341420	-1.61404	8.85e-07	4.85657
chr18	4756661	4757061	-1.6029	8.97e-07	4.63042
chr7	96339665	96340065	-1.66604	9.01e-07	4.66008
chr19	48781576	48781976	-2.55867	9.03e-07	3.42405
chr7	40908095	40908495	-1.78872	9.14e-07	4.2944
chr3	63850298	63850698	-1.72993	9.19e-07	4.50015
chr13	60729564	60729964	-2.19223	9.39e-07	3.70655
chr15	56605467	56605867	-2.02216	9.45e-07	4.02046
chr4	35326969	35327369	-2.01141	9.61e-07	3.90907
chr19	17958483	17958883	-2.22565	9.65e-07	3.87424
chr17	52080689	52081089	-1.90618	9.75e-07	4.05773
chr17	58408372	58408772	-2.38571	9.76e-07	3.5406
chr2	114427400	114427800	-1.98864	9.77e-07	4.1396
chr9	87686774	87687174	-1.9469	9.87e-07	4.12183
chr4	35359626	35360026	-1.81734	9.87e-07	4.33941
chr8	38024321	38024721	-2.40874	9.87e-07	3.52361
chr4	90171016	90171416	-1.83769	9.92e-07	4.48705
chr4	114448862	114449262	-1.64888	9.98e-07	4.60532
chr13	7374327	7374727	-2.23462	9.98e-07	3.8545
chr15	92839504	92839904	-1.99129	1e-06	4.38303
chr18	4122069	4122469	-1.64098	1e-06	4.6331
chr18	42121736	42122136	-2.00376	1.03e-06	3.95994
chr15	60657355	60657755	-1.74532	1.05e-06	4.37735
chr6	110662979	110663379	-1.90929	1.06e-06	4.22517
chr2	128361188	128361588	1.71174	1.07e-06	4.64058
chr3	34869757	34870157	-1.77193	1.07e-06	4.44252
chr8	101623028	101623428	-2.04083	1.08e-06	3.94247
chr5	46447300	46447700	-1.78086	1.09e-06	4.35394
chr12	66869024	66869424	-2.0144	1.12e-06	3.90793
chr6	95483780	95484180	-1.76089	1.12e-06	4.28979
chr13	49181461	49181861	1.64647	1.13e-06	4.81794
chr1	70866111	70866511	-1.85451	1.13e-06	4.45552
chr15	10251323	10251723	-2.02409	1.15e-06	4.06746
chr7	137370273	137370673	-1.9005	1.15e-06	4.31682
chr8	8192636	8193036	-1.68909	1.16e-06	4.40727
chr16	46362068	46362468	-1.70058	1.16e-06	4.81897
chr15	55952858	55953258	-2.13054	1.16e-06	3.69353
chr16	65033883	65034283	-1.64195	1.16e-06	4.55917
chr4	71432790	71433190	-2.16271	1.18e-06	3.67726
chr16	60089148	60089548	-2.06137	1.18e-06	4.11025
chr14	35253541	35253941	-1.62747	1.19e-06	4.61047
chr19	58217616	58218016	-1.61707	1.19e-06	4.62038
chr3	53514652	53515052	-1.81187	1.19e-06	4.41879
chr13	26510394	26510794	-1.83047	1.19e-06	4.20172
chr6	137613881	137614281	1.95173	1.19e-06	4.0387
chr18	85938984	85939384	-2.05637	1.19e-06	4.03142
chr12	45066534	45066934	-1.96072	1.19e-06	3.96384
chr13	15741404	15741804	-1.68959	1.2e-06	4.41557
chr4	65586971	65587371	1.87896	1.2e-06	4.08971
chr4	63847067	63847467	1.37132	1.2e-06	5.45099
chr8	102085660	102086060	-1.818	1.2e-06	4.17716
chr1	181009801	181010201	1.99516	1.2e-06	4.10105
chr4	23844901	23845301	-2.47814	1.21e-06	3.46913
chr8	102716153	102716553	-1.68708	1.21e-06	4.63434
chrX	168143273	168143673	-1.76067	1.21e-06	4.56288
chr13	72121950	72122350	-1.75158	1.21e-06	4.29161
chr10	94515412	94515812	1.64959	1.21e-06	5.17191
chr6	31087877	31088277	-2.03586	1.21e-06	3.87192
chr3	139917707	139918107	1.50867	1.21e-06	5.09802
chr4	22141892	22142292	-1.82861	1.22e-06	4.13912
chr12	68231919	68232319	-1.72834	1.22e-06	4.35868
chr13	10062691	10063091	-1.876	1.23e-06	4.13253
chr4	48585888	48586288	1.88552	1.23e-06	4.24012
chr11	38601115	38601515	-2.09467	1.23e-06	3.9219
chr1	189632381	189632781	1.7577	1.23e-06	4.29496
chr6	55755303	55755703	-1.9152	1.23e-06	4.36222
chr9	15439242	15439642	-1.8266	1.27e-06	4.12231
chr13	18580073	18580473	-1.69635	1.28e-06	4.40461
chr12	7960025	7960425	-1.90324	1.28e-06	4.02446
chr11	12407412	12407812	-1.80572	1.28e-06	4.24799
chr18	55549592	55549992	1.45625	1.28e-06	5.19099
chr12	119964778	119965178	-2.3293	1.28e-06	3.63444
chr6	65950643	65951043	-1.71059	1.28e-06	4.38111
chr14	36623652	36624052	-1.82548	1.32e-06	4.11392
chr14	29334310	29334710	1.60062	1.32e-06	4.63103
chr13	29753261	29753661	1.53683	1.33e-06	5.21206
chr3	66738654	66739054	-1.54377	1.35e-06	4.80347
chr15	67899094	67899494	-1.50776	1.35e-06	5.01429
chr14	116811213	116811613	-1.7518	1.35e-06	4.32783
chr7	93312784	93313184	-2.04578	1.36e-06	3.92073
chr18	14312689	14313089	1.63269	1.36e-06	4.66251
chr8	49926602	49927002	-1.80009	1.38e-06	4.37636
chr9	101861963	101862363	1.59455	1.38e-06	5.17348
chr12	24832637	24833037	1.71368	1.38e-06	4.41586
chr2	59286097	59286497	1.65567	1.38e-06	5.12159
chr6	109680045	109680445	-2.17605	1.38e-06	3.67338
chr6	11751591	11751991	-2.10636	1.39e-06	3.74812
chr11	47107674	47108074	-1.90057	1.4e-06	4.12956
chr7	117541687	117542087	-2.3162	1.41e-06	3.6148
chr5	51678143	51678543	-1.6856	1.41e-06	4.39498
chr10	25586562	25586962	-1.71948	1.42e-06	4.33556
chr15	59195792	59196192	1.55416	1.42e-06	5.01183
chr16	62507027	62507427	-1.73331	1.42e-06	4.38539
chr18	4839847	4840247	-1.72268	1.44e-06	4.72403
chr1	194578331	194578731	1.64524	1.44e-06	5.482
chr1	70860558	70860958	-1.79373	1.46e-06	4.22282
chr3	101369479	101369879	1.56619	1.47e-06	5.1042
chr16	60097587	60097987	-1.63581	1.5e-06	4.4808
chr5	55122209	55122609	-1.98662	1.5e-06	3.87622
chr2	85253126	85253526	-1.54053	1.5e-06	4.78503
chr14	93351022	93351422	1.48805	1.5e-06	5.01048
chr12	30402391	30402791	-1.75853	1.5e-06	4.38586
chr13	112097622	112098022	1.802	1.5e-06	4.1737
chr14	117951602	117952002	-1.5323	1.51e-06	4.81359
chr12	7299627	7300027	-1.86094	1.51e-06	4.06446
chr8	101937913	101938313	-1.86311	1.54e-06	3.99813
chr12	56713060	56713460	-2.26739	1.54e-06	3.6499
chr3	73830527	73830927	-2.00487	1.54e-06	3.93102
chr10	106115048	106115448	-1.58041	1.55e-06	4.8572
chr13	11542631	11543031	-1.87848	1.55e-06	4.08526
chr1	79834584	79834984	-2.02216	1.55e-06	3.85226
chr5	43590845	43591245	-1.8796	1.56e-06	4.13288
chr18	42076744	42077144	-1.82923	1.56e-06	4.17809
chr1	59593543	59593943	1.57063	1.57e-06	4.72113
chr11	11152752	11153152	-2.2643	1.58e-06	3.5406
chr7	70118962	70119362	-1.62379	1.59e-06	4.53612
chr15	70920875	70921275	-1.59152	1.59e-06	4.55036
chr14	40778566	40778966	-1.94927	1.6e-06	4.00235
chr7	69769755	69770155	-2.15826	1.63e-06	3.80892
chr19	48788260	48788660	-2.01952	1.64e-06	3.85885
chr7	40805902	40806302	-2.44662	1.65e-06	4.75291
chr4	105211288	105211688	-2.12571	1.65e-06	3.74362
chr15	64429406	64429806	-1.56008	1.65e-06	4.79724
chr12	97952318	97952718	-1.91133	1.66e-06	3.98143
chr16	73689324	73689724	-1.77999	1.67e-06	4.27785
chr13	108881891	108882291	1.90605	1.67e-06	4.20105
chr14	84934601	84935001	-1.76349	1.68e-06	4.30923
chr11	11718029	11718429	-1.93561	1.7e-06	3.92674
chr9	15681970	15682370	-1.589	1.71e-06	4.71474
chr8	103481190	103481590	-1.7889	1.72e-06	4.2245
chr14	117891245	117891645	-1.77916	1.73e-06	4.20666
chr3	119954089	119954489	-1.73206	1.73e-06	4.27538
chr8	38261227	38261627	-1.9927	1.74e-06	3.79833
chr4	40071337	40071737	-1.95098	1.75e-06	3.86131
chr8	48182599	48182999	-1.71411	1.77e-06	4.35505
chr2	98267354	98267754	-1.74593	1.78e-06	4.24417
chr18	62138962	62139362	1.40503	1.78e-06	5.7719
chr18	54719326	54719726	1.60802	1.8e-06	4.53723
chr1	138524018	138524418	-2.079	1.81e-06	3.76306
chr1	138280176	138280576	-1.69616	1.82e-06	4.43092
chr2	83168701	83169101	-1.74066	1.82e-06	4.35727
chr15	63013012	63013412	-1.7116	1.82e-06	4.29065
chr6	111100670	111101070	-2.04792	1.84e-06	3.82632
chr12	50489118	50489518	-2.16212	1.84e-06	3.5915
chr13	110458814	110459214	1.84468	1.84e-06	4.07871
chr6	112055028	112055428	-1.678	1.84e-06	4.35809
chr19	50911051	50911451	-1.91912	1.84e-06	3.92723
chr14	80374226	80374626	-1.92912	1.84e-06	3.96541
chr6	126199794	126200194	1.52169	1.85e-06	4.94368
chr2	83329641	83330041	-1.83622	1.85e-06	4.1988
chr2	74099614	74100014	1.47069	1.85e-06	5.17847
chr1	23821570	23821970	1.52677	1.85e-06	4.95433
chr7	135933029	135933429	-1.72185	1.88e-06	4.37458
chr5	38532018	38532418	1.71767	1.89e-06	4.97063
chr1	154631151	154631551	2.07292	1.91e-06	3.82659
chr12	50500286	50500686	-1.78923	1.91e-06	4.17092
chr3	148220094	148220494	-1.67786	1.92e-06	4.31583
chr6	112245561	112245961	-1.5182	1.92e-06	4.72312
chr3	158394770	158395170	-1.75909	1.93e-06	4.2768
chr1	100787215	100787615	-1.6279	1.93e-06	4.58713
chr8	14416534	14416934	-1.82423	1.93e-06	4.54907
chr7	40801418	40801818	-1.97173	1.96e-06	4.06557
chr15	42325279	42325679	1.3753	1.96e-06	5.70424
chr12	39073569	39073969	1.62045	1.96e-06	4.59606
chr17	75866184	75866584	-2.64464	1.97e-06	3.38947
chr2	113012981	113013381	-1.49058	1.97e-06	4.93845
chr19	14360059	14360459	-1.88294	1.98e-06	4.15421
chr5	99036465	99036865	-2.08245	1.98e-06	3.72665
chr11	39228015	39228415	-2.35014	2e-06	3.46905
chr12	29137331	29137731	1.42859	2e-06	5.49999
chr12	97156704	97157104	-2.18533	2e-06	3.60386
chr4	35807810	35808210	-1.99611	2e-06	3.98416
chr10	52904160	52904560	-2.13939	2e-06	3.67851
chr15	19162097	19162497	-1.8118	2.02e-06	4.60872
chr12	39970785	39971185	-1.51934	2.02e-06	4.81001
chr9	15516843	15517243	-1.49724	2.03e-06	4.96931
chr11	39224693	39225093	-2.31612	2.04e-06	3.4507
chr1	114528562	114528962	-1.7168	2.04e-06	4.31861
chr2	104848881	104849281	1.61037	2.04e-06	4.59829
chr19	28436807	28437207	-1.73592	2.06e-06	4.29334
chr1	138542016	138542416	-1.89068	2.07e-06	3.93128
chrX	67061287	67061687	1.60162	2.07e-06	4.64818
chr1	189756557	189756957	1.78287	2.09e-06	4.29501
chr15	25715544	25715944	1.53043	2.09e-06	5.02917
chr15	64579464	64579864	-1.66374	2.09e-06	4.32041
chr16	72584536	72584936	-1.52407	2.09e-06	4.75566
chr3	118664645	118665045	-1.80016	2.1e-06	4.10655
chr14	98107123	98107523	-2.06373	2.1e-06	3.73012
chr6	53537475	53537875	1.66648	2.1e-06	5.0291
chr3	35340531	35340931	-1.69477	2.1e-06	4.39137
chr8	78351003	78351403	-1.95387	2.1e-06	3.86286
chr13	116443203	116443603	-1.70066	2.1e-06	4.24253
chr15	64533578	64533978	-1.79426	2.11e-06	4.28399
chr6	76465073	76465473	-1.57918	2.13e-06	4.5294
chr6	95331075	95331475	-1.97456	2.14e-06	3.89503
chr15	64428170	64428570	-1.58428	2.17e-06	4.59488
chr12	66888865	66889265	-1.47039	2.18e-06	4.89197
chr14	117834514	117834914	-2.05169	2.18e-06	3.70733
chr15	40434639	40435039	2.27243	2.18e-06	3.58158
chr8	34051169	34051569	1.58324	2.18e-06	4.78775
chr9	9907771	9908171	-1.63471	2.2e-06	4.60995
chr12	60894141	60894541	-1.74701	2.22e-06	4.41284
chr4	22121932	22122332	-1.57761	2.22e-06	4.72726
chr1	138538677	138539077	-1.8295	2.23e-06	4.127
chr8	34855381	34855781	1.82113	2.23e-06	4.15979
chr2	113017159	113017559	-1.62552	2.24e-06	4.52197
chr14	29712675	29713075	1.64702	2.24e-06	4.48054
chr16	72114939	72115339	-1.92397	2.25e-06	3.88179
chr2	145957906	145958306	1.40123	2.26e-06	5.17508
chr8	28299894	28300294	-1.82801	2.26e-06	4.09555
chr12	98039590	98039990	-2.19557	2.28e-06	3.53977
chr14	35554613	35555013	-1.61207	2.28e-06	4.48266
chr13	46335069	46335469	1.52735	2.28e-06	5.25842
chr18	52768903	52769303	1.48102	2.28e-06	5.01263
chr3	133771633	133772033	-1.70597	2.28e-06	4.27046
chrX	168429806	168430206	-1.91994	2.28e-06	3.94405
chr14	95853550	95853950	-2.04827	2.28e-06	3.7266
chr10	116362097	116362497	1.80826	2.31e-06	4.13331
chr5	47774727	47775127	-2.20661	2.31e-06	3.54375
chr16	88256233	88256633	-1.78688	2.31e-06	4.22949
chr12	29167929	29168329	1.76675	2.32e-06	4.19344
chr19	18050456	18050856	-1.6208	2.34e-06	4.93208
chr5	76692875	76693275	-1.47544	2.36e-06	5.0629
chr1	155790124	155790524	1.35108	2.37e-06	5.57454
chr18	4758924	4759324	-1.52658	2.38e-06	4.81152
chr3	30076789	30077189	-1.85803	2.38e-06	4.05159
chr14	36609521	36609921	-1.95134	2.39e-06	3.82645
chr18	4744823	4745223	-1.72389	2.39e-06	4.19974
chr1	154461304	154461704	1.7723	2.4e-06	4.2175
chr7	70158301	70158701	-1.81442	2.41e-06	4.06556
chr3	101354568	101354968	1.65994	2.42e-06	5.66748
chr19	48668659	48669059	-2.28065	2.45e-06	3.46093
chr8	39958652	39959052	-1.8298	2.47e-06	4.12451
chr19	27576566	27576966	-1.58754	2.48e-06	4.58038
chr18	85154829	85155229	-1.75841	2.48e-06	4.21998
chr15	64482859	64483259	-1.63538	2.49e-06	4.45081
chr3	35352019	35352419	-2.06863	2.49e-06	3.65959
chr7	96242246	96242646	-1.58284	2.49e-06	4.58399
chr11	37248254	37248654	-1.76616	2.51e-06	4.11825
chr5	84134232	84134632	-1.69725	2.51e-06	4.26997
chr6	96343612	96344012	-2.048	2.54e-06	3.73101
chr2	3602691	3603091	1.72464	2.56e-06	4.58921
chr5	57598224	57598624	-1.7705	2.56e-06	4.19767
chr10	19434967	19435367	-1.62734	2.56e-06	4.48287
chr3	66748874	66749274	-1.37978	2.59e-06	5.28735
chr8	32058987	32059387	-2.09783	2.61e-06	3.62006
chr16	57896732	57897132	-2.01349	2.61e-06	3.78306
chr15	57340429	57340829	-1.79595	2.62e-06	4.08441
chr15	59945223	59945623	-1.71756	2.63e-06	4.29002
chr18	16437535	16437935	-1.48964	2.63e-06	4.80357
chr7	96289277	96289677	-1.79232	2.63e-06	4.04092
chr3	38934798	38935198	-1.87631	2.63e-06	3.96418
chr12	7681741	7682141	-1.99467	2.65e-06	3.99656
chr1	189078231	189078631	1.85385	2.66e-06	4.14621
chr19	15663918	15664318	-1.66945	2.66e-06	4.63053
chr15	27082670	27083070	-1.61827	2.68e-06	4.44334
chr3	29198978	29199378	-2.01308	2.7e-06	3.81183
chr13	116302325	116302725	-1.4973	2.7e-06	5.04672
chr9	39552850	39553250	-2.10961	2.72e-06	3.67414
chr10	72581372	72581772	-1.73276	2.72e-06	4.41178
chr18	62015152	62015552	1.6652	2.73e-06	4.34414
chr1	159717274	159717674	1.45151	2.73e-06	5.04806
chr13	8485234	8485634	-1.72341	2.74e-06	4.49204
chr7	40273699	40274099	-2.16783	2.74e-06	3.67116
chr14	105088346	105088746	-1.47764	2.74e-06	4.7972
chr12	39939296	39939696	-1.59237	2.77e-06	4.67355
chr8	28148587	28148987	-1.71904	2.77e-06	4.35515
chr2	82621325	82621725	-1.95564	2.77e-06	3.91672
chr13	31520267	31520667	-1.52676	2.78e-06	4.63543
chr11	12432665	12433065	-1.72472	2.78e-06	4.238
chr15	59275410	59275810	1.85411	2.78e-06	4.01269
chr8	49729289	49729689	-1.84274	2.79e-06	4.02688
chr19	15398673	15399073	-1.94506	2.79e-06	3.78939
chr3	147181918	147182318	-1.55359	2.79e-06	5.01016
chr14	98852137	98852537	-1.84244	2.82e-06	4.15718
chr12	58544526	58544926	-2.00378	2.82e-06	3.73506
chr19	41688244	41688644	-1.5996	2.83e-06	4.46359
chr15	70553003	70553403	-1.76226	2.83e-06	4.08898
chr6	25255759	25256159	-1.69595	2.84e-06	4.62883
chr10	52843708	52844108	-1.91283	2.87e-06	4.17696
chr9	15451095	15451495	-1.68749	2.88e-06	4.26674
chr5	90026916	90027316	-1.85918	2.89e-06	3.93166
chr15	29231399	29231799	-1.78796	2.89e-06	4.23554
chr18	54379469	54379869	1.47781	2.91e-06	4.78999
chr10	25920585	25920985	-1.75298	2.92e-06	4.09432
chr19	14863447	14863847	-1.8264	2.92e-06	4.01503
chr1	191575478	191575878	1.66869	2.95e-06	4.80175
chr10	30780898	30781298	1.7941	2.96e-06	4.21053
chr15	6961114	6961514	-1.63893	2.96e-06	4.37125
chr1	192092354	192092754	1.77813	2.97e-06	4.5342
chr4	124213712	124214112	-2.01298	2.97e-06	3.82222
chr6	111368072	111368472	-1.49891	2.97e-06	4.74462
chr13	111905238	111905638	1.82615	2.98e-06	4.37691
chr19	9026371	9026771	-2.14933	2.98e-06	3.65041
chr1	122213051	122213451	-1.73174	2.99e-06	4.2073
chr4	23605987	23606387	-2.04572	3e-06	3.71082
chr12	58555346	58555746	-1.96363	3.01e-06	3.78726
chr8	69133062	69133462	1.52203	3.01e-06	5.09283
chr7	40737030	40737430	-2.32213	3.01e-06	3.43388
chr13	76307998	76308398	-1.78065	3.05e-06	4.14844
chr16	46349876	46350276	-1.48618	3.05e-06	4.96026
chr4	97236108	97236508	-1.72799	3.06e-06	4.46013
chr2	68160592	68160992	-1.59804	3.07e-06	5.23294
chr14	102300140	102300540	-1.70899	3.08e-06	4.55067
chr14	115563719	115564119	-2.0866	3.12e-06	3.713
chr1	14218620	14219020	-1.77912	3.13e-06	4.15105
chr8	7575780	7576180	-2.06456	3.13e-06	3.8375
chr1	19982342	19982742	-2.09812	3.14e-06	3.61684
chr8	48318168	48318568	-1.68252	3.16e-06	4.30313
chr13	94149636	94150036	1.64704	3.18e-06	5.07247
chr2	45409009	45409409	-1.68236	3.19e-06	4.39028
chr8	38228766	38229166	-1.98109	3.2e-06	3.80657
chr8	78810223	78810623	1.54774	3.21e-06	4.70652
chr3	63598881	63599281	-1.79579	3.22e-06	4.03728
chr19	14779250	14779650	-1.55088	3.24e-06	4.5843
chr15	86122529	86122929	1.76991	3.24e-06	4.27071
chr6	23113377	23113777	-1.99242	3.25e-06	3.72541
chr10	25679103	25679503	-2.37563	3.27e-06	3.34891
chr3	101374008	101374408	1.92154	3.28e-06	3.89565
chr8	100206469	100206869	-1.97837	3.29e-06	3.85662
chr13	95961149	95961549	1.48346	3.31e-06	4.78055
chr12	7678868	7679268	-2.04009	3.31e-06	3.75928
chr18	4841660	4842060	-1.80911	3.33e-06	4.09475
chr3	49937415	49937815	-1.66336	3.34e-06	4.24597
chr4	35363823	35364223	-1.40813	3.34e-06	5.0075
chr14	66909875	66910275	1.48177	3.35e-06	5.05275
chr17	75293843	75294243	-1.67195	3.35e-06	4.52787
chr1	79830153	79830553	-1.83807	3.35e-06	3.97161
chr15	67900923	67901323	-1.50121	3.35e-06	4.62571
chr10	26178394	26178794	-1.81726	3.36e-06	4.2759
chr8	116542913	116543313	1.6181	3.36e-06	4.56749
chr3	45232117	45232517	-1.97306	3.36e-06	3.70929
chr8	125474983	125475383	1.6654	3.37e-06	4.32295
chr5	103936875	103937275	-1.56183	3.4e-06	5.25407
chr1	125653560	125653960	-1.69355	3.4e-06	4.53871
chr4	66618895	66619295	1.63651	3.4e-06	4.43111
chr3	26832137	26832537	-1.87838	3.4e-06	3.86835
chr10	6115868	6116268	-1.73715	3.42e-06	4.17552
chr6	29736646	29737046	1.44256	3.42e-06	4.8884
chr5	58428206	58428606	-1.61679	3.43e-06	5.45225
chr19	48238493	48238893	-1.95122	3.46e-06	3.78464
chr9	15507370	15507770	-1.7261	3.47e-06	4.25558
chr1	116578551	116578951	-1.88274	3.48e-06	3.89302
chr3	122620350	122620750	1.42408	3.48e-06	5.15869
chr10	96502601	96503001	1.54672	3.48e-06	4.89269
chr13	97241889	97242289	1.33462	3.48e-06	5.66653
chr1	152624563	152624963	1.50185	3.48e-06	4.86512
chr8	103020642	103021042	-1.81782	3.48e-06	4.09693
chr2	46666530	46666930	-1.90839	3.49e-06	4.03731
chr17	82936454	82936854	-2.01353	3.49e-06	3.67058
chr1	106612813	106613213	1.72939	3.49e-06	4.19973
chr10	26118266	26118666	-2.15355	3.5e-06	3.49579
chr10	110745704	110746104	1.51667	3.5e-06	4.73236
chr2	45255375	45255775	-1.71989	3.51e-06	4.18754
chr18	4075703	4076103	-2.31372	3.52e-06	3.47545
chr4	10051773	10052173	-2.1035	3.53e-06	3.54341
chr2	134786712	134787112	1.34989	3.53e-06	5.7009
chr4	23601908	23602308	-1.69193	3.53e-06	4.40278
chr15	55312984	55313384	-1.45291	3.55e-06	4.83441
chr8	17305470	17305870	-1.4562	3.55e-06	5.07037
chr3	42977328	42977728	-1.92954	3.56e-06	4.01971
chr12	50490129	50490529	-2.01572	3.57e-06	3.70182
chr3	116999168	116999568	-1.67291	3.6e-06	4.37724
chr11	12580045	12580445	-2.00758	3.62e-06	3.66985
chr9	85616135	85616535	-1.5624	3.67e-06	4.49911
chr3	122104503	122104903	1.52194	3.67e-06	4.67249
chr4	39933771	39934171	-1.78895	3.68e-06	4.0511
chr8	103814965	103815365	-1.44577	3.68e-06	4.90147
chr19	14883833	14884233	-1.62308	3.7e-06	4.39067
chr5	75143177	75143577	1.51515	3.71e-06	4.68536
chr13	116003161	116003561	-1.72641	3.72e-06	4.13938
chr1	159678169	159678569	1.44906	3.73e-06	5.96601
chr15	64448324	64448724	-1.40252	3.75e-06	5.42391
chr2	71467105	71467505	1.57419	3.77e-06	4.65817
chr15	10245650	10246050	-2.13817	3.77e-06	3.61737
chr4	77661861	77662261	-1.82191	3.77e-06	4.04256
chr2	135307852	135308252	1.38953	3.77e-06	5.1674
chr6	145747222	145747622	1.66578	3.78e-06	4.36626
chr18	54355542	54355942	2.23812	3.8e-06	3.58814
chr1	135686989	135687389	1.5402	3.81e-06	4.87149
chr3	134392550	134392950	-1.71151	3.85e-06	4.39009
chr14	115821259	115821659	-2.07753	3.85e-06	3.59486
chr4	71756353	71756753	-1.31594	3.85e-06	5.50912
chr2	12205025	12205425	-1.79326	3.85e-06	3.98219
chr4	23677789	23678189	-2.18314	3.87e-06	3.58622
chr1	120854557	120854957	-1.79397	3.89e-06	4.28259
chr7	96362783	96363183	-1.82353	3.9e-06	4.13137
chr1	189095423	189095823	1.95163	3.9e-06	3.82178
chr18	29318414	29318814	-1.77929	3.97e-06	4.2592
chr12	88916538	88916938	-2.2382	3.99e-06	3.4559
chr8	23728208	23728608	-1.59815	4.03e-06	4.52097
chr14	75786884	75787284	1.7725	4.03e-06	4.06394
chr2	59338652	59339052	1.78776	4.04e-06	4.16874
chr19	35777663	35778063	-2.01395	4.07e-06	3.66659
chr2	104192523	104192923	2.0367	4.1e-06	3.74
chr13	93888863	93889263	1.67808	4.1e-06	4.51067
chr1	168124773	168125173	-1.52935	4.1e-06	4.80773
chr7	50019912	50020312	-1.85216	4.14e-06	4.09212
chr1	57489688	57490088	-1.77736	4.15e-06	4.06338
chr12	39987967	39988367	-1.57699	4.17e-06	4.41518
chr19	17927131	17927531	-1.63251	4.2e-06	4.49861
chr18	15238132	15238532	-1.63974	4.2e-06	4.35753
chr1	70868649	70869049	-1.90738	4.24e-06	3.89558
chr14	25636181	25636581	1.61982	4.24e-06	4.60357
chr1	120848849	120849249	-1.44659	4.25e-06	4.78569
chr18	55248162	55248562	1.43557	4.26e-06	5.92552
chr14	9606416	9606816	-1.76114	4.26e-06	4.2272
chr10	24702674	24703074	-1.58235	4.31e-06	4.47691
chr19	48498229	48498629	-2.40223	4.31e-06	3.26448
chr4	111583722	111584122	-1.72817	4.31e-06	4.16528
chr7	134369164	134369564	-1.57517	4.31e-06	4.64451
chr18	24861649	24862049	1.43847	4.33e-06	5.00009
chr10	71728849	71729249	-1.66243	4.34e-06	4.39947
chr4	97131796	97132196	-1.81748	4.36e-06	3.98321
chr13	96431668	96432068	1.50139	4.36e-06	4.76743
chr1	79833139	79833539	-1.58858	4.36e-06	4.44715
chr4	97441258	97441658	-1.83194	4.36e-06	4.01898
chr19	15658517	15658917	-2.09308	4.37e-06	3.53823
chr3	102644628	102645028	-1.76751	4.37e-06	4.00382
chr15	58025332	58025732	1.45411	4.37e-06	5.32551
chr3	102657697	102658097	-1.60751	4.37e-06	4.44867
chr1	128854456	128854856	-1.9282	4.38e-06	3.75573
chr16	26029419	26029819	-2.12423	4.38e-06	3.51082
chr2	45788291	45788691	-1.62129	4.4e-06	4.38482
chr12	119879606	119880006	-2.53485	4.42e-06	3.22778
chr11	90290887	90291287	-1.91611	4.43e-06	3.91876
chr2	115936227	115936627	-1.80648	4.44e-06	4.04397
chr15	59055038	59055438	1.52193	4.45e-06	4.72906
chr4	22125445	22125845	-1.98233	4.49e-06	3.70121
chr11	22564617	22565017	-1.64709	4.51e-06	4.36746
chr1	135604716	135605116	1.50036	4.55e-06	5.37712
chr6	78277943	78278343	-1.54953	4.57e-06	4.69652
chr11	26102479	26102879	-2.11204	4.61e-06	3.55809
chr1	72410289	72410689	1.53059	4.65e-06	4.73735
chr17	75464976	75465376	-2.20822	4.65e-06	3.57333
chr4	97216403	97216803	-1.76367	4.66e-06	4.04307
chr1	12424454	12424854	-2.00447	4.66e-06	3.70295
chr1	71943533	71943933	-1.74885	4.66e-06	4.04802
chr4	73979314	73979714	-1.74596	4.72e-06	4.25629
chr2	64824014	64824414	-2.04587	4.73e-06	3.56759
chr11	36808742	36809142	-1.72028	4.77e-06	4.09616
chr16	65104715	65105115	-1.58164	4.77e-06	4.59162
chr10	51175341	51175741	-1.90687	4.78e-06	3.8414
chr13	113542317	113542717	1.62314	4.79e-06	4.55711
chr11	11153996	11154396	-2.22038	4.81e-06	3.45311
chr1	189343982	189344382	1.50549	4.81e-06	4.94926
chr15	68949331	68949731	-1.57379	4.83e-06	4.36395
chr19	50324758	50325158	-1.71704	4.84e-06	4.57427
chr14	84444199	84444599	1.51008	4.85e-06	4.95663
chr14	87080410	87080810	-1.93905	4.85e-06	3.80687
chr13	55486848	55487248	1.64545	4.87e-06	4.74127
chr4	5619058	5619458	1.48607	4.9e-06	4.96391
chr7	34717297	34717697	-1.53341	4.92e-06	4.71522
chr6	59328367	59328767	1.39213	4.93e-06	5.75787
chr4	114609836	114610236	-1.62236	4.93e-06	4.2897
chr6	111821775	111822175	-1.42382	4.94e-06	4.98231
chr7	96352055	96352455	-1.70675	4.96e-06	4.15841
chr15	70574508	70574908	-1.93811	4.99e-06	3.81145
chr3	122729805	122730205	1.80361	4.99e-06	4.3007
chr7	70066970	70067370	-2.07565	5.02e-06	3.51414
chr5	84070567	84070967	-1.77448	5.07e-06	4.06537
chr11	41645037	41645437	-1.63208	5.09e-06	4.26694
chr1	115843740	115844140	-1.9538	5.13e-06	3.7366
chr3	106957598	106957998	-1.46145	5.13e-06	4.66714
chr3	49945656	49946056	-1.72723	5.15e-06	4.12856
chr6	102261557	102261957	-1.8455	5.19e-06	3.92403
chr16	74595332	74595732	-1.87902	5.19e-06	3.98123
chr1	116108576	116108976	-1.76075	5.22e-06	4.16317
chr13	101906211	101906611	-1.70753	5.22e-06	4.13302
chr2	104305800	104306200	1.80669	5.27e-06	3.96049
chr19	15838193	15838593	-2.03775	5.3e-06	3.62021
chr18	70091394	70091794	-1.77204	5.3e-06	4.07633
chr5	125799951	125800351	-2.23569	5.3e-06	3.54468
chr2	168106792	168107192	1.70928	5.34e-06	4.36692
chr15	68720219	68720619	-1.59593	5.34e-06	4.45739
chr6	122486907	122487307	1.46839	5.35e-06	4.70208
chr12	47406596	47406996	-1.80601	5.36e-06	4.00933
chr5	96785018	96785418	-1.91462	5.38e-06	3.81436
chr1	170521579	170521979	1.77265	5.39e-06	4.28515
chr19	48585515	48585915	-2.22383	5.39e-06	3.4168
chr10	90766398	90766798	1.57723	5.4e-06	4.65281
chr12	111119849	111120249	1.6459	5.45e-06	4.33677
chr1	88633511	88633911	-1.74248	5.5e-06	4.16568
chr12	56717674	56718074	-1.59119	5.52e-06	4.6241
chr6	95269421	95269821	-1.90209	5.55e-06	3.83541
chr1	104617595	104617995	-1.47613	5.55e-06	4.66561
chr6	9026965	9027365	-1.60343	5.57e-06	4.52455
chr2	142930392	142930792	1.49263	5.59e-06	4.73559
chr12	76104766	76105166	1.78552	5.59e-06	4.11398
chr8	48167754	48168154	-1.6496	5.6e-06	4.25487
chr6	101902698	101903098	-1.71564	5.6e-06	4.14313
chr14	63825307	63825707	1.57378	5.62e-06	4.4583
chr19	48479736	48480136	-2.09154	5.63e-06	3.55102
chr15	58976610	58977010	1.484	5.66e-06	5.57745
chr10	19449829	19450229	-1.7604	5.66e-06	4.06277
chr1	19203594	19203994	-1.87336	5.67e-06	3.84687
chr19	48300992	48301392	-1.97683	5.67e-06	3.7517
chr14	85352433	85352833	-1.59887	5.7e-06	4.467
chr16	26080211	26080611	-1.81768	5.71e-06	3.95911
chr2	82698347	82698747	-1.70705	5.72e-06	4.25644
chr7	34681328	34681728	-1.51986	5.74e-06	4.78421
chr1	135510093	135510493	1.6508	5.75e-06	4.33548
chr3	130289649	130290049	-1.48456	5.76e-06	4.55201
chr9	15480197	15480597	-1.49398	5.77e-06	4.59919
chr15	6953991	6954391	-1.59119	5.77e-06	4.39856
chr3	6875654	6876054	-1.77376	5.77e-06	4.01229
chr2	45109774	45110174	1.52391	5.77e-06	4.86759
chr8	120335614	120336014	1.42704	5.79e-06	4.93051
chr1	164502412	164502812	1.61484	5.8e-06	4.38221
chr12	50352652	50353052	-1.90442	5.8e-06	3.83589
chr7	51307676	51308076	-1.54638	5.8e-06	4.46999
chr4	71480892	71481292	-1.65923	5.82e-06	4.21322
chr4	82399863	82400263	1.46938	5.88e-06	5.31972
chr13	73121344	73121744	-1.80022	5.89e-06	4.06135
chr13	26655255	26655655	-1.60455	5.91e-06	4.26749
chr11	9847882	9848282	-2.23538	5.94e-06	3.34498
chr7	88277740	88278140	-1.70197	6.02e-06	4.09315
chr18	47096824	47097224	-1.71157	6.02e-06	4.11
chr5	76683395	76683795	-1.49494	6.03e-06	4.51636
chr2	63857089	63857489	-1.93212	6.04e-06	3.77591
chr10	52918150	52918550	-1.84367	6.07e-06	3.91099
chr1	184328701	184329101	-1.57365	6.09e-06	4.33234
chr15	63747556	63747956	-1.89288	6.16e-06	3.97451
chr2	113966860	113967260	-1.43289	6.16e-06	4.71103
chr8	117380724	117381124	1.79559	6.19e-06	4.29918
chr2	142286775	142287175	1.24733	6.19e-06	5.85059
chr11	64261594	64261994	-2.00371	6.23e-06	3.67431
chr6	82459128	82459528	-1.57842	6.23e-06	4.57831
chr8	113884919	113885319	1.40965	6.24e-06	4.99461
chr10	19424942	19425342	-1.591	6.24e-06	4.36114
chr14	87749158	87749558	-2.08437	6.26e-06	3.51442
chr1	14099161	14099561	-1.47452	6.27e-06	4.98803
chr1	189023104	189023504	1.87585	6.27e-06	3.87107
chr1	138245808	138246208	-1.83652	6.28e-06	3.85306
chr2	62849026	62849426	-2.09099	6.28e-06	3.48379
chr7	137069421	137069821	-1.78491	6.32e-06	4.05338
chr10	27020662	27021062	-1.8459	6.35e-06	3.87138
chr14	98827610	98828010	-1.7574	6.35e-06	3.98055
chr1	135615856	135616256	1.57099	6.35e-06	4.72308
chr1	185617623	185618023	-1.82454	6.35e-06	3.86165
chr1	166160470	166160870	1.40883	6.36e-06	5.11536
chr4	95134244	95134644	-1.66556	6.36e-06	4.25254
chr6	92390415	92390815	-1.6744	6.38e-06	4.81968
chr14	10802265	10802665	-1.74208	6.39e-06	4.00755
chr1	122453493	122453893	-1.62191	6.39e-06	4.34916
chr13	69007055	69007455	-1.54915	6.45e-06	4.90342
chr14	105077452	105077852	-1.5311	6.47e-06	4.57009
chr15	62998024	62998424	-1.84049	6.47e-06	3.96546
chr18	85304589	85304989	-1.76603	6.49e-06	4.06951
chr13	73115787	73116187	-1.93084	6.51e-06	3.72089
chr4	89834592	89834992	-1.76697	6.53e-06	4.05529
chr7	34715222	34715622	-1.64542	6.53e-06	4.40047
chr14	100378092	100378492	-1.6268	6.54e-06	4.31322
chr13	113032250	113032650	1.40521	6.56e-06	4.85817
chr18	4801418	4801818	-1.68776	6.62e-06	4.20214
chr12	15151890	15152290	-2.05092	6.63e-06	3.51405
chr17	59848238	59848638	-1.84944	6.64e-06	3.94076
chr15	7061828	7062228	-1.61053	6.64e-06	4.24448
chr13	8476689	8477089	-1.77253	6.66e-06	3.96768
chr3	139847817	139848217	1.45524	6.7e-06	4.90317
chr18	54596369	54596769	1.5398	6.73e-06	4.68467
chr18	17774803	17775203	-1.94745	6.76e-06	3.78517
chr6	111814194	111814594	-1.4711	6.77e-06	4.63535
chr10	52940474	52940874	-1.44988	6.8e-06	4.59185
chr18	4737767	4738167	-1.64895	6.81e-06	4.64452
chr17	78180713	78181113	-1.74304	6.82e-06	4.00903
chr11	25718511	25718911	-2.02047	6.82e-06	3.64391
chr4	111581129	111581529	-1.79088	6.82e-06	4.06882
chr13	112100705	112101105	1.52725	6.82e-06	4.677
chr3	140146911	140147311	1.75466	6.86e-06	4.05393
chr3	70873596	70873996	-1.38286	6.87e-06	4.9048
chr19	48332785	48333185	-2.27545	6.91e-06	3.28481
chr7	79080093	79080493	-1.71916	6.91e-06	4.04358
chr6	148392646	148393046	-1.48007	6.92e-06	4.7421
chr2	104153280	104153680	1.37921	6.92e-06	5.42781
chr12	58538856	58539256	-1.84845	6.92e-06	3.84293
chr4	72902668	72903068	-1.83322	6.92e-06	4.15705
chr6	106543777	106544177	1.70471	6.94e-06	4.13811
chr4	114595207	114595607	-1.67225	6.95e-06	4.20988
chr6	145019052	145019452	1.59041	6.97e-06	4.52486
chr15	38567235	38567635	1.54858	6.98e-06	4.54554
chr7	96470132	96470532	-1.43449	7e-06	4.85922
chr15	69339064	69339464	-1.874	7.01e-06	3.75172
chr2	84186109	84186509	-1.9344	7.02e-06	3.68305
chr10	20378935	20379335	-1.70084	7.02e-06	4.08827
chr15	60631053	60631453	-1.89169	7.03e-06	3.79915
chr3	105489522	105489922	1.27583	7.04e-06	5.36106
chr13	60656277	60656677	-1.56778	7.06e-06	4.44175
chr2	65563538	65563938	-1.61038	7.08e-06	4.25244
chr12	108372253	108372653	1.52321	7.08e-06	4.68032
chr5	76751980	76752380	-1.89628	7.12e-06	3.72761
chr16	65029677	65030077	-1.48203	7.13e-06	5.35207
chr17	83098784	83099184	-1.41403	7.14e-06	4.9637
chr5	50681986	50682386	-1.78901	7.14e-06	3.88315
chr8	18267918	18268318	-1.64896	7.16e-06	4.42836
chr3	130264592	130264992	-1.9907	7.17e-06	3.62518
chr11	64252753	64253153	-1.85839	7.2e-06	3.79509
chr9	26763842	26764242	-1.8721	7.21e-06	3.74415
chr17	49337364	49337764	-1.70123	7.21e-06	4.06271
chr2	19753226	19753626	-1.6214	7.22e-06	4.2532
chr3	49775651	49776051	-1.54936	7.23e-06	4.44766
chr15	80679528	80679928	1.63405	7.23e-06	4.38106
chr4	73790313	73790713	-1.5759	7.24e-06	4.41512
chr3	133614791	133615191	-1.748	7.3e-06	3.96516
chr1	81737016	81737416	-1.93983	7.37e-06	3.66985
chr2	59699963	59700363	1.69789	7.39e-06	4.23885
chr2	149549739	149550139	-1.70921	7.39e-06	4.21436
chrX	137571458	137571858	-1.96129	7.44e-06	3.7286
chr17	59364716	59365116	-2.27478	7.47e-06	3.25797
chr6	138914817	138915217	-1.58353	7.49e-06	4.43057
chr3	145692085	145692485	-1.52337	7.53e-06	4.64463
chr13	29986004	29986404	1.5599	7.6e-06	6.05031
chr8	61207952	61208352	-1.66879	7.6e-06	4.1038
chr10	44388972	44389372	-1.82113	7.66e-06	3.92398
chr18	64660227	64660627	1.41972	7.67e-06	5.07167
chr14	115532094	115532494	-1.9617	7.69e-06	3.63729
chr15	68707033	68707433	-1.67692	7.69e-06	4.15711
chr4	39967235	39967635	-1.74731	7.69e-06	4.04916
chrX	22867603	22868003	-2.31439	7.69e-06	3.20972
chr10	77456482	77456882	1.54108	7.7e-06	4.80779
chr14	12821546	12821946	1.49557	7.7e-06	4.84194
chr6	145341851	145342251	1.65285	7.75e-06	4.4169
chr16	88408019	88408419	-1.65749	7.78e-06	4.20831
chr18	4846266	4846666	-1.54443	7.81e-06	4.34882
chr4	71466551	71466951	-1.58214	7.83e-06	4.37077
chr5	73651274	73651674	1.3091	7.88e-06	5.29895
chr8	6309597	6309997	-2.00996	7.91e-06	3.59676
chr5	44476842	44477242	-1.52201	7.91e-06	4.52405
chr19	48481741	48482141	-2.01104	7.97e-06	3.54458
chr11	47050281	47050681	-1.89752	7.98e-06	3.90845
chr3	128546616	128547016	-1.81569	7.98e-06	3.93424
chr7	82573162	82573562	-1.82246	7.99e-06	3.98276
chr7	96860289	96860689	-1.41894	8e-06	4.83662
chr6	95556231	95556631	-1.61113	8.02e-06	4.20005
chr4	114599365	114599765	-1.97722	8.02e-06	3.65064
chr17	75791338	75791738	-2.0674	8.03e-06	3.56088
chr13	26651066	26651466	-1.93795	8.07e-06	3.81038
chr13	110145281	110145681	1.57129	8.07e-06	4.63065
chr18	55040676	55041076	1.48255	8.09e-06	4.67612
chr13	8415509	8415909	-1.93819	8.09e-06	3.64649
chr2	105329914	105330314	1.34214	8.12e-06	5.10441
chr10	26084611	26085011	-1.62418	8.13e-06	4.24709
chr1	166153639	166154039	1.49162	8.15e-06	4.66378
chr1	188077634	188078034	1.60014	8.18e-06	6.06359
chr4	31370056	31370456	-1.66878	8.19e-06	4.17804
chr14	34839499	34839899	-1.51881	8.2e-06	4.63663
chr4	111403141	111403541	-1.976	8.28e-06	3.66598
chr6	145934581	145934981	1.4994	8.34e-06	4.57798
chr4	73042682	73043082	-1.50604	8.34e-06	4.66448
chr12	54313037	54313437	1.42305	8.37e-06	5.19468
chr12	98050107	98050507	-1.80593	8.38e-06	3.83468
chr8	6132365	6132765	-1.77952	8.39e-06	3.93836
chr7	95734778	95735178	-2.10346	8.4e-06	3.50041
chr2	107926775	107927175	-1.50827	8.41e-06	4.43901
chr3	66735692	66736092	-1.61581	8.41e-06	4.39167
chr7	55189432	55189832	-2.23264	8.42e-06	3.31141
chr17	63185598	63185998	-1.54957	8.42e-06	4.34486
chr11	9529987	9530387	-1.80339	8.44e-06	3.8782
chr8	70804480	70804880	1.49935	8.46e-06	4.6176
chr12	68480948	68481348	-2.04108	8.51e-06	3.53087
chr18	4764362	4764762	-1.54661	8.53e-06	4.55675
chr14	106736538	106736938	-1.80995	8.54e-06	3.82528
chr6	110670538	110670938	-2.03672	8.55e-06	3.64154
chr18	57673859	57674259	1.55272	8.55e-06	4.52062
chr4	125251857	125252257	-2.05384	8.56e-06	3.55169
chr10	86479733	86480133	1.42926	8.62e-06	5.32845
chr4	111557945	111558345	-1.79161	8.62e-06	4.0052
chr1	41897696	41898096	-2.01521	8.62e-06	3.53104
chr18	42163820	42164220	-1.52339	8.67e-06	4.58346
chr5	85935128	85935528	-1.83745	8.68e-06	3.76416
chr3	39056167	39056567	-1.61372	8.69e-06	4.18244
chr10	31875564	31875964	-1.79584	8.7e-06	3.87709
chr13	16971038	16971438	-1.79055	8.7e-06	3.87956
chr5	46487616	46488016	-2.25796	8.71e-06	3.21403
chr4	114924253	114924653	-1.7773	8.73e-06	3.92492
chr7	49954908	49955308	-1.67766	8.79e-06	4.07617
chr2	101084330	101084730	-1.82138	8.83e-06	4.08295
chr11	24037670	24038070	-1.99679	8.85e-06	3.5143
chr1	77846336	77846736	-1.49686	8.85e-06	4.75193
chr10	31873777	31874177	-1.6138	8.96e-06	4.29324
chr8	49136492	49136892	-2.04848	9.02e-06	3.52358
chr9	32619145	32619545	-2.25933	9.08e-06	3.24658
chr15	64412652	64413052	-1.41641	9.14e-06	4.71081
chr14	95881222	95881622	-1.59911	9.14e-06	4.27918
chr19	54727064	54727464	-1.66194	9.16e-06	4.13699
chr6	95264373	95264773	-1.70058	9.16e-06	4.26682
chr3	83601689	83602089	-1.83795	9.18e-06	3.87417
chr3	50019387	50019787	-1.99311	9.18e-06	3.5517
chr12	118564866	118565266	-1.62543	9.22e-06	4.27587
chr18	4768818	4769218	-2.19521	9.31e-06	3.263
chr5	140254832	140255232	-1.92264	9.32e-06	3.77392
chr9	26667542	26667942	-1.77555	9.33e-06	3.89222
chr15	3434184	3434584	-1.45392	9.37e-06	4.63279
chr12	27978221	27978621	-1.94295	9.38e-06	3.64325
chr6	111227585	111227985	-1.56687	9.39e-06	4.31974
chr18	32413907	32414307	1.63704	9.42e-06	4.18752
chr8	66199076	66199476	-1.88853	9.44e-06	3.7746
chr3	148139077	148139477	-1.59508	9.46e-06	4.34274
chr13	80410968	80411368	-1.71415	9.49e-06	4.06236
chr19	15662738	15663138	-1.8345	9.55e-06	3.76326
chr4	81580237	81580637	1.57569	9.56e-06	4.33259
chr7	69999601	70000001	-1.92691	9.57e-06	3.73666
chr9	15560602	15561002	-1.83021	9.57e-06	3.76963
chr5	89707210	89707610	-2.1211	9.58e-06	3.67626
chr8	93950163	93950563	1.87424	9.58e-06	3.84392
chr12	13677175	13677575	-1.54996	9.62e-06	4.27745
chr2	152324011	152324411	1.94903	9.69e-06	3.64233
chr15	25694211	25694611	1.55174	9.73e-06	4.58671
chr15	10224053	10224453	-1.67882	9.76e-06	4.05491
chr7	69490831	69491231	-1.51603	9.76e-06	4.44993
chr6	144460757	144461157	1.59725	9.77e-06	4.56741
chr4	23513733	23514133	-1.79572	9.78e-06	3.91393
chr11	47889980	47890380	-1.8523	9.81e-06	3.84759
chr7	40795154	40795554	-1.81999	9.86e-06	3.96938
chr6	138390924	138391324	-1.6114	9.86e-06	4.19524
chr8	70788710	70789110	1.52832	9.88e-06	4.47034
chr6	137493932	137494332	1.71507	9.89e-06	4.07998
chr3	50022172	50022572	-1.69858	9.91e-06	4.07095
chr19	31153870	31154270	-2.24927	9.92e-06	3.28407
chr12	90725820	90726220	-1.5124	9.98e-06	4.456
chr19	48324066	48324466	-1.90577	9.99e-06	3.73578
chr19	37795457	37795857	-1.89213	1e-05	3.73532
chr16	72510974	72511374	-1.74044	1.01e-05	4.00352
chr13	109052991	109053391	1.44887	1.01e-05	4.86396
chr11	105457226	105457626	1.9527	1.02e-05	3.78173
chr19	30983042	30983442	-2.05248	1.02e-05	3.5701
chr15	55529196	55529596	-1.86419	1.02e-05	3.78786
chr2	64443155	64443555	-1.60796	1.02e-05	5.18625
chr4	13077564	13077964	1.30721	1.02e-05	5.37792
chr14	117452721	117453121	-1.89062	1.02e-05	3.72068
chr6	52887535	52887935	1.59068	1.02e-05	4.53619
chr4	71485638	71486038	-1.64924	1.03e-05	4.21841
chr7	70047133	70047533	-2.18502	1.03e-05	3.24637
chr18	49488340	49488740	1.47325	1.03e-05	4.6874
chr4	88195931	88196331	1.54502	1.03e-05	4.62793
chr6	95617111	95617511	-1.93251	1.03e-05	3.59656
chr14	93474773	93475173	1.64132	1.04e-05	4.11209
chr10	92293066	92293466	-1.69115	1.04e-05	4.1119
chr14	9585170	9585570	-1.59253	1.04e-05	4.24652
chr13	90136423	90136823	-1.73866	1.05e-05	3.90076
chr14	61232141	61232541	1.46857	1.05e-05	4.52725
chr2	70147908	70148308	-1.79165	1.05e-05	3.97345
chr3	102596909	102597309	-1.58349	1.05e-05	4.35195
chr9	9903582	9903982	-1.49714	1.05e-05	4.41966
chr19	54734267	54734667	-1.71888	1.06e-05	3.95526
chr7	69953023	69953423	-1.62284	1.06e-05	4.15247
chr6	15790086	15790486	-1.63478	1.07e-05	4.32133
chr15	55427934	55428334	-1.69345	1.07e-05	4.05658
chr3	139950596	139950996	1.58386	1.07e-05	4.26344
chr6	144154913	144155313	1.60147	1.07e-05	4.39107
chr3	130303199	130303599	-1.72727	1.07e-05	3.95655
chr2	124702614	124703014	1.64802	1.08e-05	4.16214
chr14	100375040	100375440	-1.42641	1.08e-05	4.6824
chr8	41692062	41692462	-1.6941	1.09e-05	4.07716
chr7	75956867	75957267	-1.73384	1.09e-05	4.02384
chr15	95389033	95389433	1.68444	1.09e-05	4.12804
chr15	7747506	7747906	-2.29148	1.09e-05	3.2248
chr1	100777648	100778048	-1.95107	1.1e-05	3.73947
chr1	181842089	181842489	1.78082	1.1e-05	4.09121
chr12	88851109	88851509	-1.8383	1.1e-05	3.81926
chr14	55063888	55064288	1.59827	1.1e-05	4.29743
chr15	6950989	6951389	-1.56878	1.12e-05	4.35384
chr6	107394837	107395237	1.81594	1.12e-05	3.83039
chr15	69274239	69274639	-1.85182	1.12e-05	3.82988
chr7	76438129	76438529	-1.95142	1.12e-05	3.70208
chr9	86306779	86307179	-1.62761	1.13e-05	4.21972
chr14	104297521	104297921	-1.48165	1.13e-05	4.55159
chr2	115904836	115905236	-1.64318	1.13e-05	4.21443
chr10	42863083	42863483	1.34544	1.14e-05	4.95642
chr4	22110314	22110714	-1.75071	1.15e-05	3.90749
chr15	67226483	67226883	-1.56018	1.15e-05	4.37438
chr2	170153432	170153832	1.62538	1.16e-05	4.18519
chr8	30547898	30548298	-1.69872	1.16e-05	4.18123
chr2	135304962	135305362	1.51351	1.17e-05	4.42402
chr1	125730094	125730494	-1.56823	1.17e-05	4.32754
chr7	130263422	130263822	-1.87163	1.19e-05	3.62733
chr2	116347929	116348329	-1.63811	1.19e-05	4.26415
chr3	102603584	102603984	-1.8465	1.2e-05	3.88988
chr15	72608817	72609217	1.48503	1.2e-05	4.4642
chr16	52694621	52695021	-1.80889	1.21e-05	3.8072
chr2	101166329	101166729	-1.59046	1.21e-05	4.16752
chr3	128668683	128669083	-1.53924	1.22e-05	4.27911
chr16	88245075	88245475	-1.97595	1.22e-05	3.58897
chr5	76719243	76719643	-1.46962	1.22e-05	4.84701
chr13	73042077	73042477	-1.88595	1.22e-05	3.64902
chr6	18420715	18421115	-1.45356	1.22e-05	4.70806
chr2	48619090	48619490	-1.8684	1.23e-05	3.70421
chr10	86339138	86339538	1.30456	1.23e-05	5.15125
chr13	111788083	111788483	1.34982	1.23e-05	5.14281
chr1	70692877	70693277	-1.41071	1.24e-05	4.65534
chr15	59262248	59262648	2.13108	1.24e-05	3.46129
chr15	68959155	68959555	-1.57201	1.25e-05	4.25957
chr13	111292088	111292488	1.71608	1.26e-05	3.94379
chr3	146420112	146420512	1.56943	1.26e-05	4.28385
chr14	84538876	84539276	-1.88321	1.26e-05	3.72733
chr12	50513450	50513850	-1.7068	1.26e-05	3.99967
chr9	26742376	26742776	-1.55943	1.27e-05	4.29375
chr4	125584843	125585243	-1.58316	1.27e-05	4.15915
chr12	57575761	57576161	-1.87986	1.28e-05	3.93047
chrX	57677035	57677435	-1.63375	1.28e-05	4.25946
chr16	62680615	62681015	-1.76041	1.28e-05	3.80824
chr12	106727508	106727908	-1.67477	1.28e-05	3.99096
chr14	34829413	34829813	-1.67687	1.28e-05	4.09339
chr16	57858687	57859087	-1.65682	1.28e-05	4.07143
chr2	45242680	45243080	-1.59987	1.29e-05	4.2295
chr4	35354718	35355118	-1.78268	1.29e-05	3.92031
chr1	70684954	70685354	-1.66417	1.3e-05	4.129
chr5	71005843	71006243	-2.09013	1.3e-05	3.54103
chr7	96377033	96377433	-1.52404	1.3e-05	4.37236
chr8	28602510	28602910	-1.56447	1.3e-05	4.5156
chr8	38578564	38578964	-1.71702	1.3e-05	4.06648
chr1	184326204	184326604	-1.46928	1.31e-05	4.58318
chr10	121475319	121475719	1.4856	1.31e-05	4.7138
chr3	49286323	49286723	-1.64559	1.31e-05	4.18289
chr12	108355357	108355757	1.36688	1.31e-05	4.96314
chr13	109549148	109549548	1.77882	1.31e-05	3.99175
chr18	75619812	75620212	1.36936	1.32e-05	4.87278
chr2	103970406	103970806	1.61332	1.32e-05	4.35657
chr5	71011553	71011953	-1.8245	1.32e-05	3.70437
chr9	15547136	15547536	-1.83347	1.32e-05	3.71755
chr2	60639541	60639941	-1.47984	1.32e-05	4.44709
chr7	36604684	36605084	-1.69382	1.32e-05	3.98533
chr16	62514835	62515235	-1.72369	1.32e-05	3.98561
chr7	95989107	95989507	-1.80867	1.32e-05	3.87186
chr5	84278296	84278696	-1.64037	1.32e-05	4.19933
chr7	78954779	78955179	-1.7543	1.33e-05	3.98087
chr7	96455219	96455619	-1.43469	1.33e-05	4.66129
chr8	61557968	61558368	-1.67008	1.33e-05	3.98992
chr3	33041355	33041755	-1.71473	1.33e-05	3.8958
chr3	154700841	154701241	-1.39899	1.33e-05	4.68634
chr2	140822442	140822842	1.49869	1.34e-05	4.42659
chr18	85306721	85307121	-1.62503	1.34e-05	4.13035
chr16	25630307	25630707	-1.99148	1.34e-05	3.46267
chr17	59762356	59762756	-1.70869	1.34e-05	4.00445
chr2	19737215	19737615	-1.62726	1.34e-05	4.30651
chr16	78575388	78575788	-1.69112	1.34e-05	4.07702
chr11	47952929	47953329	-1.93659	1.34e-05	3.64421
chr4	4139930	4140330	-1.51248	1.35e-05	4.5566
chr8	103366960	103367360	-1.75051	1.36e-05	3.93246
chr13	110067024	110067424	1.30441	1.36e-05	5.12106
chr3	33104485	33104885	-1.65203	1.37e-05	4.06815
chr10	52910916	52911316	-1.66784	1.37e-05	3.96304
chr2	133673499	133673899	-1.81794	1.38e-05	3.78102
chr14	60517416	60517816	1.66534	1.38e-05	4.1583
chr14	117935374	117935774	-1.7135	1.38e-05	3.91521
chr6	18446543	18446943	-1.43659	1.38e-05	4.64662
chr13	93637099	93637499	1.48619	1.38e-05	4.5928
chr17	58890206	58890606	-1.85708	1.39e-05	3.85545
chr5	58081180	58081580	-1.5107	1.39e-05	4.42759
chr16	61492880	61493280	-1.95218	1.39e-05	3.56294
chr3	151117438	151117838	-1.4651	1.4e-05	4.53406
chr3	16690722	16691122	-1.48203	1.4e-05	4.43356
chr5	75954251	75954651	-1.62054	1.4e-05	4.20114
chr14	30009146	30009546	1.43039	1.4e-05	4.67184
chr4	125574016	125574416	-1.51266	1.4e-05	4.7766
chr6	11613362	11613762	-1.56911	1.41e-05	4.40219
chr9	10645608	10646008	-1.61796	1.41e-05	4.12563
chr19	50332446	50332846	-1.75623	1.41e-05	3.95164
chr15	103360186	103360586	1.47454	1.41e-05	5.51555
chr3	135826499	135826899	1.33692	1.42e-05	5.08895
chr16	70148042	70148442	-1.85688	1.42e-05	3.81317
chr4	111546659	111547059	-1.98666	1.42e-05	3.59168
chr2	101115918	101116318	-1.62139	1.42e-05	4.34794
chr2	63700315	63700715	-1.40864	1.42e-05	4.69787
chr10	27104905	27105305	-1.62092	1.43e-05	4.21654
chr12	39974333	39974733	-1.40606	1.43e-05	4.8305
chr2	153527385	153527785	1.45045	1.44e-05	4.53393
chr6	145804344	145804744	1.46178	1.44e-05	4.66755
chr19	50483944	50484344	-2.01256	1.44e-05	3.39227
chr14	117778590	117778990	-1.65224	1.47e-05	4.05151
chr13	111202750	111203150	1.87654	1.47e-05	3.66097
chr10	87651922	87652322	-1.75253	1.47e-05	3.88139
chr18	42140636	42141036	-1.63046	1.47e-05	4.0411
chr5	62723905	62724305	-1.64184	1.48e-05	4.02687
chr6	31565234	31565634	1.30312	1.48e-05	5.17772
chr2	115895700	115896100	-1.47786	1.49e-05	4.43388
chr7	117618701	117619101	-2.0261	1.49e-05	3.36475
chr1	75843449	75843849	1.48105	1.5e-05	4.60994
chr5	83807782	83808182	-1.64295	1.5e-05	4.10021
chr14	98862562	98862962	-1.38677	1.53e-05	4.72026
chr2	4237682	4238082	-1.6262	1.54e-05	4.05571
chr1	72414378	72414778	1.39041	1.56e-05	4.72973
chr10	26081938	26082338	-1.86457	1.56e-05	3.79776
chr4	36183820	36184220	-1.80626	1.56e-05	3.77847
chr8	88520383	88520783	1.62517	1.56e-05	4.15187
chr16	49721587	49721987	1.55298	1.57e-05	4.23653
chr19	15611221	15611621	-1.6041	1.58e-05	4.25656
chr13	94375609	94376009	1.51071	1.58e-05	4.59417
chr3	35372130	35372530	-1.86087	1.58e-05	3.69646
chr15	63080391	63080791	-1.95873	1.59e-05	3.49644
chr12	41427460	41427860	-1.28803	1.6e-05	5.50613
chr1	158421802	158422202	1.46483	1.61e-05	4.58846
chr12	7051566	7051966	-1.77544	1.62e-05	3.82271
chr14	30219866	30220266	1.73812	1.63e-05	3.90105
chr13	107888088	107888488	1.47951	1.63e-05	4.46252
chr4	114377795	114378195	-1.65262	1.64e-05	4.02856
chr10	60585265	60585665	-1.38036	1.64e-05	4.85287
chr9	41759919	41760319	-1.82451	1.64e-05	3.64272
chr6	95723201	95723601	-1.71426	1.65e-05	3.96292
chr13	117940719	117941119	1.24329	1.65e-05	5.62013
chr8	61210448	61210848	-1.46952	1.65e-05	4.64371
chr2	85169840	85170240	-1.58071	1.66e-05	4.26002
chr12	71748763	71749163	1.49987	1.66e-05	4.60209
chr1	79957213	79957613	-1.58392	1.67e-05	4.32997
chr9	15535495	15535895	-1.50786	1.67e-05	4.36396
chr13	16290524	16290924	-1.57937	1.68e-05	4.23828
chr14	77157303	77157703	1.55918	1.68e-05	4.53301
chr1	71540200	71540600	-1.72634	1.69e-05	3.83339
chr4	49059220	49059620	1.4703	1.7e-05	5.17605
chr14	38773804	38774204	-1.32704	1.7e-05	4.83616
chr14	98155211	98155611	-1.70931	1.71e-05	3.84427
chr7	63148510	63148910	-1.46253	1.71e-05	4.4195
chr3	109291952	109292352	-1.64213	1.72e-05	4.05452
chr14	74166596	74166996	-1.678	1.72e-05	4.08242
chr3	34323073	34323473	-1.60648	1.72e-05	4.09608
chr7	50588920	50589320	-1.59772	1.73e-05	4.06526
chr2	85132744	85133144	-1.55734	1.73e-05	4.17687
chr6	110996090	110996490	-1.8567	1.74e-05	3.64909
chr8	49466615	49467015	-1.40295	1.74e-05	4.53417
chr19	15047839	15048239	-1.84084	1.75e-05	3.78575
chr5	72284459	72284859	-1.84488	1.75e-05	3.78624
chr15	51503934	51504334	-1.66467	1.76e-05	4.25173
chr5	96635848	96636248	-1.52984	1.78e-05	4.36704
chr13	40705704	40706104	-1.25199	1.79e-05	5.24672
chr1	141604202	141604602	-2.24839	1.79e-05	3.15972
chr19	50419423	50419823	-2.01247	1.79e-05	3.49925
chr11	47247573	47247973	-1.37626	1.79e-05	4.59739
chr18	4824070	4824470	-1.55888	1.79e-05	4.16809
chr9	10905604	10906004	-1.49662	1.8e-05	4.39685
chr11	47244993	47245393	-1.7282	1.81e-05	4.23091
chr12	37334959	37335359	-1.66994	1.83e-05	3.97672
chr9	100091121	100091521	-1.74012	1.84e-05	3.80377
chr18	4505725	4506125	-1.51295	1.85e-05	4.34345
[truncated: 37,358 more rows]

## Sheet: 2E
	intron			intergenic			promoter-TSS			exon			3'UTR			TTS			non-coding			5'UTR
no change	0.481508			0.37334			0.0641852			0.0389326			0.0143562			0.0122882			0.00660145			0.00878867
up		0.455885			0.339311			0.109688			0.0488391			0.0100881			0.0118495			0.00832666			0.0160128
down			0.412378			0.544564			0.0140597			0.0118002			0.00602561			0.00602561			0.00251067			0.0026362

## Sheet: 3B early peak regions
Coordinates	H2AK119ubearly1	H2AK119ubearly2	H2AK119ubearly3	H2AK119ubearly4	H2AK119ublate1	H2AK119ublate2	H2AK119ublate3	H2AK119ublate4
chr4:63278300-63279637	44693.8	40348	28338.6	35347.8	71000.3	60955.6	51003.7	59566.3
chr18:21299419-21301043	37169.5	29520.2	18309.9	21330.6	57593.9	47037.6	31914.6	46119.6
chr10:120635169-120636885	46072.9	38917.8	23974.9	30214.1	55465.7	56940.1	54674.7	54897.9
chr4:91096135-91097689	41441.8	33521.4	29025.6	26121.9	55066.3	59921	41528.6	48654
chr12:12938277-12941975	19905.2	16449.8	10973.4	14676.5	54359.5	52693	52922.5	54680.5
chr13:112998266-112999330	16105.8	11924.7	17164	13155.7	53605.1	49266.4	35161	49950.9
chr8:20328428-20332255	14580.4	14325	8873.78	10524	53450.3	43843.3	40749	51821.2
chr8:55373290-55374898	72169.8	82165	49361.6	66143.4	52878.7	49065.5	55783.3	75642.6
chr1:126925035-126926176	55915.4	42456.3	34336.8	33876.9	51748.5	48964.6	57180.7	49798.7
chr15:35289515-35307203	39663.8	33777.5	29368.4	30921.5	51296.5	47270.8	43384.7	45018.1
chr6:100218458-100219685	55993.5	42414.9	19145.5	23299.2	50283.3	41949.3	37508.2	44160.6
chr6:100503054-100505138	29069.1	16771.2	12891.8	18393	49910.6	44729.1	28551.1	41909.1
chr10:22148214-22154448	43422.8	38165.3	29630.8	34740.3	49525.8	46569.3	49106.8	45474
chr1:78573607-78574905	20683.5	21667.2	21988.2	26727.5	49368.8	42052.6	65549.5	50210.5
chr13:112993176-112995317	18376	16819.6	16889.2	17029.5	49304.5	49476.1	41569.2	46200.1
chr3:127630733-127635886	32827	27219.2	23952.2	26210	49152.3	41907	35844.1	40238.3
chr4:46347103-46348481	29787.8	19819.1	20975.9	22010.2	48794.3	36053.5	34620.6	34548.4
chr18:53460055-53476317	32832.3	31904.7	25082.9	27381.9	48329	44361.6	44040.5	47561
chr8:14740407-14743605	40024.3	32547	27226	32150.6	47838	39530.5	39770.4	40035.8
chr4:63256089-63259386	34397.9	26179.5	23970.8	28655.9	47511.6	39788	37591.9	43678.4
chr14:115090955-115094022	37675.2	30689.1	28618.6	32614.2	47470.4	41584.3	48699.1	52252.2
chr1:64734407-64739375	18612.4	17241.8	13057.4	17910.5	47419.7	34953.4	29624.1	38632.4
chr4:63305064-63309190	27012.7	24513.5	17509.5	21568.7	47283.8	42714	36734.8	49354.8
chr3:45378903-45382432	26146.1	25521.5	17931.4	17363.4	46923.1	41669.2	36509.9	46982.4
chr12:107807371-107808756	25067.1	21381.4	9840.94	13492.9	46631.1	32919.9	23412.3	27869.2
chr13:48663070-48667112	28587.6	24488.2	18223.9	21479.4	46545.5	44847.7	29844.8	37829.2
chr4:9841755-9847869	38521.1	33353.7	32272.1	35584.3	45297.7	40957.5	38612	46328.3
chr3:127624221-127629304	37020.7	31447.9	32256.7	31951	45039.2	38743	45761.9	43003.1
chr17:79712433-79716408	17991.7	17870.4	13451.6	13923	44828.7	37145.2	31586.8	40317.9
chr4:99649381-99655442	35138.4	34204.3	24125.8	28476.1	44721.1	41003.4	34281.3	34770.2
chr13:112985672-112991797	17755.7	15564.9	14478.2	15359.2	44541.3	40796.7	37484.3	45226.8
chr13:48667592-48670410	18943.4	17628.6	11578.2	16710.1	44418.9	37052.7	24628.5	28106.2
chr10:42577297-42586460	31671	24593.9	16280.6	20112.4	44281	40029.9	29948.4	38317.3
chr15:84036766-84040499	25150.5	23284.9	11326.8	18128.9	44236.8	33470.5	20942.1	33793.7
chr18:13296299-13299782	19960.2	23791.2	11802.1	14523.4	44139.5	43965.4	28051.1	49695.6
chr15:61984690-61988434	17591.1	16544.4	12197.7	12238.1	44134.6	40397.3	30999.8	43132.3
chr10:42630335-42638223	24452.1	21174.2	18019.5	22620.6	44081	36458.8	35132	35877.9
chr5:73650588-73652373	15588.2	10111.5	14536.7	14410.1	44038.1	38164.2	38371.4	38170.5
chr13:22004427-22010443	38406.3	31327	27701.1	32752.7	43936.6	40111.1	35629.7	38898.1
chr12:31558343-31560682	18444.6	16209.1	12637.5	16839.7	43262.9	31216.2	35203.7	36404
chr14:104467302-104476098	37146.7	34316.6	28764.5	33878	43217	44719	42088.1	43992
chr1:13127883-13128878	39766	42279.3	40898.8	39199.8	43131.3	53429.1	46448.6	39820.5
chr13:48657617-48662754	28605.7	21770.7	22623.5	22576	42958.3	39908.2	33976.1	38400.4
chr18:56923894-56926437	17055.4	15279.2	12834.5	16168.8	42879.6	28659.1	23116.6	31104.2
chr6:100143357-100144699	25318.6	21832.6	20380	19082.5	42799.8	40388.1	32443.2	35766.2
chr14:79767105-79775401	27322.1	23800	16332	19956.7	42693.4	39255.8	38838.7	41437.4
chr6:70955266-70957962	29563.7	27383.5	22773.3	26976.4	42486.8	30763	30108.2	40889.8
chr5:75147820-75157319	22679	20478.1	15778.8	16929.1	42273	39843.6	34187	39738.8
chr4:63280867-63283129	27386	26328.4	24842	24787.5	42269.6	35232	30936.8	43730.6
chr6:91797996-91800327	26986.6	29601.4	18967.2	22659.9	41996.2	36688.5	26204.2	38165.9
chr2:159068792-159069812	30393.7	25134.7	13590.7	15767.6	41986.3	34165.1	27824.3	32478
chr2:146217653-146222688	12834.7	9784.24	8375.86	8698.68	41922	35938.7	34312.8	38844
chr1:138831759-138850041	34082.6	30684.6	27782.1	29204.6	41921.7	43248.5	42478.9	42440.3
chr1:13123613-13127428	42291.8	34924.1	30788.8	33437.3	41904.6	41977.4	34771	42801.9
chr18:64329740-64335492	24318	17438.6	19335.4	21573.5	41554.7	39086.8	34789	37015.9
chr2:137113381-137118352	23419.7	22551.5	21113.3	19248.9	41511.9	41863.2	32597.4	39163.3
chr6:23241941-23251000	38240	34214	30230.6	29037.5	41431.1	43001.8	36491.4	38681.2
chr13:94869640-94890120	27888.9	22475.1	19979.9	22961.1	41401.6	40195.5	38724.2	38377.1
chr2:144329206-144334257	17105.3	18735.6	16150.5	18255	41324.1	34021.9	26469.2	36085
chr10:21157418-21160200	13671.3	10157.7	11140.3	14185.3	40955	35273.6	31982.3	38630.5
chr17:31766664-31768518	39035.8	32617.9	18392	22584.1	40875.1	27106	21007.6	28059.9
chr2:45109191-45110875	15077.6	12253.3	9156.54	11877.1	40790.9	38717.5	33737.1	33793.6
chr1:133594444-133596121	30782.1	29151.7	38397.8	39666.3	40591.4	42634.2	59974	42481.1
chr5:41756493-41769189	38402.7	34834.9	27486.9	30162.4	40344	38866.9	37216.3	39729
chr4:63230149-63234833	25701.7	22814.4	21486.4	20445.2	40294.7	35678.5	31766.6	43135.9
chr1:118999740-119002654	32118.6	25787.1	19733.1	25733.8	40245.6	37066.5	23199.9	38495.8
chr3:41194084-41200772	35813.3	30089.8	24403.3	26696.4	40123.6	33248.6	37820.7	38691.3
chr13:97438478-97440214	20373.8	14834	15262.7	14937.6	40107.1	39223.8	39397.3	36634.2
chr14:84441021-84450771	21452.4	19826.8	16635.7	19173.4	39976.8	36904.8	38550.8	38697.3
chr6:111865794-111867011	74997.3	50207.9	37744.1	38491	39865.6	43271	43442.7	34756.9
chr18:80711163-80716327	19374.2	17207.7	12629.7	15057.5	39860.6	38887.6	31145.4	41700.5
chr13:114453669-114460595	19698.8	17154.6	17218.4	19942.1	39347.4	36005.3	33554.1	39552.1
chr4:11383677-11388967	32776.3	26074.7	22119.6	25617.4	39326.7	35060.1	33802.8	37107.3
chr2:51752631-51754894	26710.9	24045.3	21169.2	20077.6	39191.9	38317.5	32479.9	32369.4
chr17:70846189-70852251	13151.1	10415.6	9233.32	12638.4	38993.2	36604.7	33554.9	34502.7
chr1:56967678-56974025	21312.4	20942.6	22718.1	20363.2	38890.1	32200.5	34299.8	38579.4
chr12:53250720-53252117	23903.4	17317.9	18882.3	24052.3	38888.1	40476.2	48527.2	33819.4
chr5:67605182-67612913	23173.8	23564	21510.4	22078	38837.2	34444.4	33121.4	37345.1
chr12:73037359-73057744	29328.9	24929.3	20227.3	22696.2	38814	36188.5	32905.8	34620.8
chr6:17305880-17308360	27138.4	28567.3	18172.8	24276.7	38757.6	31945.7	39534.9	37136.9
chr14:21984672-21987447	18822.4	14164.7	10088.1	14452.8	38738.2	23370.3	18548.9	29221.9
chr3:123445907-123448957	19010	14129.5	13178.6	17592.2	38675.7	39975.6	36612.6	39288.6
chrUn_JH584304:33874-35854	26173.2	33579.7	21776.6	30029.7	38652.9	25825.6	30936.8	34983.3
chr14:79300346-79302025	15555.8	15924.2	11352.5	11175.9	38553.4	33298.7	22109.2	37321
chr14:63255523-63256529	19105.7	19081.3	12655	11042.5	38505.4	28918.7	28567	33198.5
chr2:122293323-122301941	16942.5	16953.5	15302.8	18200.4	38431.8	35441.4	31113.2	37166.8
chr4:45752782-45756521	20954.2	15531	13630.6	16739.6	38232.9	34268.8	28841	30172.5
chr2:105119479-105137594	29324.4	26875.1	24248.6	24028	38173	36090.1	33830.4	36703.1
chr1:88254293-88256878	50197.5	51746.2	41892.8	45836.6	38144.3	26643.7	28907.2	40280.2
chr14:101729059-101730985	23409.7	15682.2	11234.6	17990.3	38123.1	29995	30829.1	38571.7
chr18:46211147-46215443	21862.6	18813.7	15900.3	21484.1	38111	39337.1	37287.5	36168.4
chr1:126685948-126689588	37999.6	29019.6	25877.1	28650.8	38080.9	36472.5	33563.8	37283.3
chr6:83067205-83073033	23968.1	21036.2	17043.7	19162.2	38067.1	29153.4	23389.6	27853.4
chr6:49212530-49215579	19953.5	15519	13745.9	11989.1	38052.8	30890.8	24891.7	28811.4
chr4:99655753-99663845	29742.3	23526	15914.6	18414.1	37976.8	37130.3	28560.5	31210.3
chr5:36444289-36446159	25764.2	19600	14686.1	15740.2	37960.5	41889.4	25451.2	34384.5
chr2:71537729-71550874	23179	19039.8	15722.6	17365.7	37646.4	35238.8	28389.5	33664
chr18:76052611-76061285	18279.7	15649.9	11342.8	15118.6	37533.1	32792.6	25715.5	33447
chr18:4918867-4923193	25107.2	20879.7	13595.2	18425.7	37503	35430.9	27952.3	41168.7
chr18:64659583-64661785	14119.3	10460.8	8671.33	11120.4	37438.3	33576.2	32439.6	39275.9
chr5:26006291-26008731	35917.9	34251.7	27957.6	29736.8	37356.3	35179.4	34266	36800.5
chr12:109021402-109025361	26632.5	25551.1	12329	16197.9	37353	33351	21950.8	28122.3
chr1:56975274-56987884	34463.5	28967.2	26788.2	29412.3	37305.1	34916.8	38880.7	39980.3
chr6:30168780-30178839	20404.7	18282.6	16405.8	18091.5	37120.2	32509	25481.7	33451.2
chr4:49057780-49062297	18510.5	19037.2	15156.5	20574.3	36957.6	38600.7	35030	39123.1
chr6:121323895-121330552	34142.7	28948	21708.9	22793.3	36931.1	33950.9	28600.4	34531.4
chr11:22697675-22699828	46613.3	35009.4	26708.8	27312.1	36833.5	35836.2	32820.5	30266.3
chr8:17532063-17536452	20739.2	18893.8	16204.2	19780	36786.7	28774.9	31184.5	37288.4
chr10:19848763-19854642	17924.9	16424.3	14721.7	15733	36767.1	31034.2	31689.4	38920.6
chr15:31364895-31369712	22105.3	20829.3	18702.9	20925.6	36624.7	35505.1	35299.2	36746.8
chr2:61801967-61817568	21362.3	17627.5	19343.9	22241.4	36601.1	32347.4	34229.6	35413.8
chr14:67227988-67241254	21625.6	17990.9	15571.4	19945.5	36517.1	35379.6	28911.8	31476
chr3:50904551-50906818	28552.7	20487.9	23490.8	19793	36463.7	26840.6	38707.8	33179
chr12:8444778-8445999	34756	36729.3	25149.7	32943.6	36460.3	25782.2	32931.9	39951.9
chr13:95523417-95525943	15397	12607.8	10467.4	8650.17	36454	34548.7	29749	36136.2
chr18:46197533-46200757	19673.3	15883.4	15753	13502	36452.9	30255.8	33000	37041.3
chr15:82987034-82988037	21010.4	15822.6	11893.1	13694.2	36341.1	29853.4	21065.3	23445.3
chr1:42693069-42697160	14801.4	11539.6	8965.31	10458.4	36334.1	32662.9	29599.1	35853
chr2:54083060-54086573	24248.2	22699.8	16277.2	19434.3	36038.1	29008.4	30920.9	34239.8
chr2:45113741-45117901	19636.7	16437.7	17556.2	18549.5	36031.2	35845.1	39506.2	37828.9
chr7:96869076-96871413	44560.9	32721.6	32486.7	30509	35919.6	31262.5	28254.3	27818.2
chr5:75084008-75086454	23976.1	21370.1	19769.7	23607.9	35916.1	34056.3	35720.6	36650.5
chr8:35824041-35828203	14109.1	12617.4	11931.6	15609.8	35910.7	31538.2	23157.3	33673.1
chr1:190976807-190979802	16274.1	12739.3	12363.2	16268.1	35893.9	26223.3	27567.5	31278.5
chr4:63211431-63220254	24101.5	20340.9	18676.5	22628	35848.7	32963.8	28251.7	34597.9
chr5:57718436-57723010	18384.8	15221.1	15485.6	19084.5	35790.3	28374.5	33720.9	36966.8
chrUn_JH584304:46882-59108	23724.7	32270.9	25575.5	28555.4	35785.5	29895.7	34180.2	37288.7
chr16:17801090-17805797	21035.2	21527.1	14300.1	15640	35759.6	29290.5	21859.6	27878.1
chr11:21992659-22009131	28488.5	23976	17847.4	20138	35602.6	32340.9	25027.9	31536.2
chr6:31564888-31566159	13971.1	13910.1	8449.49	13890.4	35597.9	36446	38887.1	31964.4
chr1:78188861-78205144	20925.5	18405.5	17560.6	19503.4	35518.6	34144	33259.4	34715.8
chr18:24708327-24711660	18603.9	20074.3	16601.9	17978.7	35465.3	27653.2	32113.9	36637.8
chr4:47249541-47251800	25194.8	24327.9	20178.9	18564.3	35446.1	33665	28473.8	31754.6
chr3:137621692-137626747	16184.3	15244.1	13166	17547.1	35442.7	32599.5	33971.3	39108
chr6:40171708-40174387	27939.9	19255.1	15813.7	19543.8	35428.9	34383.6	37091.6	31297.2
chr2:38335140-38362532	25587.7	23227.2	21535.5	24239.4	35398.8	34291.5	30787.7	31509.8
chr5:67225228-67232463	26547.3	23038.6	17063.9	20964.6	35273.6	35966.5	33517.2	36079.6
chr7:143433124-143435087	28420.7	21806.7	16752.2	19169.5	35273.2	36732.7	26574.7	30368.5
chr16:58521907-58523884	26322.7	30680	22311.1	22776.6	35241.6	27326.2	30904.3	34073.7
chr2:73262837-73283044	22269.9	19208.2	15196.6	17313	35094	33635.8	28580.1	31408.6
chr10:94513783-94517765	9178.79	8194.08	9604.47	10759.9	35083.3	27655.8	27129.9	33767.9
chr8:118283290-118285996	13713.4	10691.1	10598.1	12295.9	34882.9	28183.7	23295	31305.3
chr1:126683433-126684955	40904.1	37707.7	29609.2	27655.3	34873.1	39878.7	44382.4	28035.2
chr18:24651854-24654703	17999.9	17929	15870.7	14416.3	34869.7	26416.1	26956.1	36540.5
chr18:74959098-74963548	21016.7	16554.4	16688.9	16859.1	34855.9	32617.4	30719.4	32351.6
chr3:30509949-30518333	33550.9	30045.2	23371.4	28453.3	34849.2	35666.4	37775.7	36398.3
chr4:63269481-63277849	23007.1	21622.4	18354.3	22818	34786	33222.7	30243.9	40190.6
chr5:41346865-41348946	30238.9	28760	19561	25402.5	34755.1	35842.6	32255	29251.8
chr2:9870351-9899916	37431.5	31418.5	29125.8	31754.2	34645	33246.9	36021.6	35035.6
chr7:78882460-78884066	14699.7	16950.2	9742.85	10675.2	34591.4	24073.6	17035.9	26718.1
chr1:184715920-184737359	23195.3	21196.5	18129.9	20591.3	34577	33605.5	30813.4	32636.9
chr10:9674125-9677834	29434.3	25449.2	18257.5	20437	34565.1	32676.7	38866.7	39957.9
chr10:41069321-41073910	16287.1	11254.9	15785.7	13665.5	34504.7	26653.6	27893.1	34071.5
chr8:29216781-29220154	28736.3	25887.2	21683.1	24668.9	34498.4	29034.5	39105.2	34052.6
chr7:66902299-66903663	28809.9	18356.3	14769	17257.8	34431.4	26121.1	22487.4	23079.9
chr1:155728534-155743803	23622.3	21505	19002.4	23093.3	34429.4	35586.1	31449.9	32934.1
chr15:57984627-57987366	21487	17410.2	15141.5	20398.6	34355.2	26255.3	24038.4	32626.6
chr4:21677243-21691998	38269.9	33775.7	31843.4	33300.3	34332.8	29375.8	31364.7	31577.8
chr13:97237793-97246929	19234.3	16573.2	12018.2	14653.9	34323.4	34600.2	30326.4	31998.5
chr4:91369108-91375303	21414.4	17285.9	21425.8	20905.8	34312.1	32447.6	29103.4	30774.5
chr3:38885232-38890960	20619.4	18900.6	14620	17947.2	34242.7	25284.7	25003.8	29875
chr3:122419429-122422271	13215.6	12676.9	12937.4	18995.9	34239.4	34945.1	33270.7	35528.3
chr10:22157707-22160233	36471.4	30761.7	20949.1	25982.4	34212.1	33497.9	23291.4	31904.8
chr3:66968474-66986281	38037.6	30829.9	28820.1	31647.1	34196.4	35694.7	40138.9	32541.8
chr10:44454176-44460127	20339.7	18980.7	20685	21214.3	34131.2	34425	42001.8	31274.9
chr8:92352290-92368244	17199.6	16440	14196	15784.4	34086.9	29763.9	28254.6	29184.8
chr11:3192669-3194052	26555.6	29304.2	21406.8	34513.3	34081.6	22896.5	28683.8	34890.9
chr13:94056431-94059333	11767.2	10664.6	9347.49	13350	34034	33766.1	36555.2	38518.7
chr18:35651278-35657169	14653.6	13952	12611.3	13628.8	33862.5	30361.6	23473.6	28573.6
chr15:27680471-27682095	17745.6	17234.2	10985.4	15499	33807	24151.4	18757.6	22103.2
chr4:89272807-89277847	36142.5	30549	24262.7	27924.2	33804.1	33423.4	32014.6	28452
chr3:144109732-144111068	41605.6	38937.4	25209.5	31370.3	33735	27235.9	37023.4	39148.2
chr1:157556285-157561416	23203.9	19558.7	15807.8	17101.9	33729.2	28642.6	31742.7	33739.5
chr3:41228227-41229977	37929	33225.5	29343.2	25184.3	33705.3	35016.5	40161.4	39517.6
chr12:72937253-72943151	26215.7	24458.8	19603.1	22032.2	33644.7	32613.9	28412.8	27917.2
chr10:42587198-42589491	23732.8	20120	22784.8	21380.5	33644	34034.3	28184.6	31905.5
chr2:93642649-93650842	25483.9	20645.5	19365.9	20791.4	33629.9	31998.5	28949.2	33019.4
chr10:119453370-119456342	14544.2	10564	7910.83	11489.2	33620.2	27897.3	23920.6	28906.3
chr1:78214764-78219226	18467.4	15740	10318.2	15495.8	33565.6	29422.4	27835.1	28703.3
chr6:6867752-6885852	39649.6	34474.6	30331.2	34599.7	33559.5	31625.1	34250	32021.5
chr18:64336184-64350242	22801.4	17294	18391.6	21343.3	33558	36798.1	35922.7	35589.9
chr1:152640408-152643038	27051.7	19032.7	15293.4	16737.5	33547.2	35717.4	26320.9	34763.5
chr9:121105017-121108263	28283.2	18219.3	13394.9	16147.8	33464.4	34365.2	20854.8	27504.7
chr7:100949821-100951365	28380.3	34514.7	8322.36	10397.9	33430.2	10129	19032.5	24769.9
chr12:8449459-8452373	38630.6	38981.1	26581.5	28039.3	33425.8	29158.2	27771.7	35565.9
chr10:7866473-7868428	13604.6	16028.9	14973	15030.3	33335.6	27586	25837.8	29132.5
chr8:20511390-20514344	9500.61	13200.7	6542.19	10545.7	33282.1	32218.1	36566.6	38080.5
chr1:75317016-75318280	13860.3	12953.1	7500.14	11755.1	33211	23924.9	9443.69	22188.9
chrUn_JH584304:39015-42849	24574.5	34399.1	24548.7	33107.4	33202.2	34267.2	36083	37460.5
chr3:129206565-129229893	40175.6	32855.1	30636.8	33520	33178.6	33649.1	33552.3	32932.1
chr6:6850120-6867409	40680	36582.9	34122.7	35158.5	33103.7	36404.1	36254.8	33492.1
chr8:34807981-34810802	13701.8	12389.2	12141.3	10832.2	33041.3	19789.6	23677.9	31344.2
chr12:112587172-112589725	18689.3	14033.3	11259.1	13787.7	33039.4	29771.8	19667.1	28979.3
chr4:148285772-148288926	12765.4	8062.97	10449.7	10346.5	33038.3	23219.1	17240.6	21897.9
chr10:103026652-103032638	52341.5	43537.3	40188.9	44363.9	33002.9	33638.3	41718.8	34627.5
chr13:98351347-98359397	24277.9	18743.8	16071.2	17612.9	32841	33845.1	31387.7	28867.6
chr18:73131258-73133455	31655.2	25618.9	25182.7	22708.5	32836.6	29730.2	35294.1	35423.9
chr5:99540793-99543257	28501.8	24259.7	18056.3	17482.2	32742.8	34236.8	29895.3	27308.3
chr2:74653865-74662631	25775.2	19746.8	15655.2	18430.5	32717.9	31229.1	28145.4	28291.6
chr14:61045287-61047808	11005.2	9671.56	8052.54	10674.6	32714.4	26845.4	28324.7	28941.3
chr1:165843662-165846100	24501	15218.4	14736.9	18104.1	32662.2	31912	30572.6	31580.4
chr10:85479118-85481626	27073.5	24120.2	21186	23537.3	32608.9	31230.5	25993.9	33719.6
chr18:45895121-45899700	48164.4	38328	33957.7	36217.8	32594.5	34753.4	37468.2	33742.6
chr4:46337678-46346577	18953.6	15109.6	12338.6	15598.5	32576.4	26305.7	23856.9	27793.2
chr16:84773034-84776133	17936.3	16328.5	14331.8	17133	32527.5	29926.9	36361.5	34395.9
chr12:109026227-109027706	21725.8	28159.5	11263.5	13316.3	32523.6	21447.3	10369.3	20855.7
chr14:63238229-63249298	21078.8	17574.3	15020.4	16534.3	32483.8	30932.5	25443.2	28009.9
chr10:42589841-42594330	24505.5	21224.9	20284.2	22362.9	32460.4	38514.6	29402.5	28854.3
chr4:63259941-63262679	24989.3	22094.7	21838.3	26042.7	32454.6	34091.5	29104.9	35190.2
chr3:93441097-93449243	23410.2	21299.6	19780.5	22521.2	32377.2	24641.4	28140.6	31544
chr6:89235512-89238254	18940.5	17671.5	16225.2	18030.7	32335.2	26917.7	19132.5	28235.6
chr3:129194195-129206200	41186.9	34665.2	32668.9	33628.6	32313.2	34510.6	30911.7	31101.8
chr7:50240560-50242750	43568.9	36581.8	32318.8	30443.7	32284.6	32360.1	33778.7	28736.3
chr4:88781753-88783789	21543.1	18429.2	13263.8	16676.6	32212.4	23163.9	20328.7	25478.5
chr3:30503203-30509493	29748.3	26506.4	20482.2	24543.6	32189.4	30239.9	28640.4	32038.6
chr14:33249829-33251206	11606.9	13238.5	11328.9	9301.48	32126.8	23572.4	18488.2	24206.2
chr10:61271877-61274280	15140.7	12400.1	9486.27	10074.6	32076.8	28356.3	20859	24269.2
chr16:93682380-93684960	13369.4	9084.2	10323.6	11282.7	32066.2	25260.3	18066.8	27361.4
chr10:58222663-58225788	16830.8	22426.2	16277.2	19800.1	32016.8	22049.3	24979.3	36261
chr6:91802259-91804158	24759.8	18785.7	17372.9	24064.5	31987.9	25717.7	20001.7	25637.7
chr16:85898637-85900537	21844.6	19539	19504.9	19005.2	31970.3	24207.4	29646.2	29570.4
chr6:99803871-99805628	20328.7	12932.6	11392.3	16346.7	31916.1	31996.6	23789.2	30229.3
chr11:24079657-24082787	13725.2	16594.8	12398.3	15037	31905.8	26435.8	22084.4	26202.7
chr2:146829455-146840667	31011.7	26778.8	24973.5	26452.9	31903.6	32147.7	32588.3	32426.1
chr6:91806295-91808886	17854.5	18442.8	15563.7	18213.6	31901.5	24119.9	22570.4	32336.5
chr18:78046909-78047714	15080.7	16452.4	6983.01	6256.18	31830.9	21465.1	11972.6	25070.3
chr4:22477858-22481715	26144.4	25407.7	23094.8	26236.9	31759.7	28955.7	34797	32857.1
chr6:38635965-38637669	12367.6	11830.8	10561.9	12289.3	31746.2	26340.2	18428	31484.9
chr6:83709316-83716374	25201.4	21038.2	15889	18884.7	31745.2	29995.9	18671.4	24609.6
chr18:78048234-78048983	14996	14349.4	5134.83	11959.9	31709.7	19841.8	14085.6	22488.5
chr4:45740340-45742285	21633.1	12385	12650.1	16186.2	31523.6	28000.6	23733.2	26024.4
chr3:127639417-127643982	35226.5	30311	32020.2	29918.5	31519.7	36949.3	33464.2	30547.9
chr6:65669354-65674243	27009	23579.3	20472.6	25274.4	31476.2	28718.1	33431.5	34250
chr6:127149125-127156640	10186.5	9487.83	8570.23	9351.16	31461.6	23815.2	26425.9	26182.5
chr13:112995641-112997768	18591.3	15431.6	16421.2	20393.7	31366.9	35966.7	40396.4	40677.7
chr3:118429802-118432838	20854.6	20818.1	19592.4	21576.3	31333.2	32676.1	43601.8	29736.7
chr2:128122151-128127044	11614.9	10797.2	9626.07	11468.3	31244.7	24078.3	25529.1	29589.4
chr6:117165600-117169932	11197.5	10536.7	9994.5	9740.22	31240.1	25507.3	20569	27115.1
chr4:63297449-63303994	22516.6	19412.3	18959.2	23523.5	31223.9	29373.9	26315	33765.5
chr14:21988823-21992887	19935.5	18928.8	17078.3	18055.7	31206.3	27645.6	28263	26467.3
chr13:97434085-97436825	13077.4	12745.5	11352	13361.6	31203.8	31131.8	29225.6	31158.4
chr6:100562073-100564160	16614.4	18020.4	14108.4	17191.9	31043.1	28035.9	19724.8	30090.4
chr8:58910981-58913595	17892.6	16971.9	13669.4	18497.9	31041.8	27378.1	34029.3	33071.3
chr17:31705265-31706265	48872.3	28757.2	11640.5	20227	31027.3	20619	15392.3	13463.4
chr16:94082853-94098076	22714.9	20642.6	13676.2	17948.1	30977.2	31273.6	24217	25550.1
chr13:89739129-89744955	19119.7	17473.3	17833.4	20959.4	30942.7	32455.1	36964.8	34779.6
chr5:33428414-33439639	20593.6	17653.8	11640.3	15563.5	30868	26443.3	18851.4	25390.4
chr17:72599647-72605259	23211.4	18666	19929.8	20135.7	30845.3	29328.7	26214.6	33257.7
chr1:185454078-185455831	7999.36	12491.7	9392.22	9076.9	30823.7	25763.1	18425.8	27514.4
chr14:24029866-24033349	25258	21778.4	18329.9	20180.8	30798	27382.1	30718.5	26221.6
chr14:55824705-55827482	11042.4	8419.52	6239.28	10097.4	30721.2	25002.3	20756.1	27693.8
chr17:71743955-71747103	25726.6	20390.9	15874.6	16601.1	30643.3	27816.3	26970.3	29618.2
chr16:30983010-30985617	19690.3	13113.3	11710.8	14216.4	30498.2	23613.8	20122.2	31242.7
chr12:54190620-54193251	28729.8	25921.6	21951	26348.4	30484.2	32492.9	33400.2	36114.4
chr18:45911526-45914319	26209.8	25616.4	30873.5	32422.3	30481.1	32657.6	39979.2	28432
chr17:83275726-83276904	16803.5	14673.1	19024.7	14861.5	30477.3	23929.4	17737.5	30212.9
chr18:15060500-15068528	24373.9	22174.5	19667.7	23651.6	30475.8	26535.3	27566.3	32562.5
chr17:67351542-67356061	16074.4	13865.4	9037.86	11958	30469.3	29880.6	24132.8	30733.5
chr10:85475163-85478490	25125	22491.2	19982.1	19971.7	30452.2	31393.7	31334.9	34283.8
chr9:98951162-98966199	23368	19038.9	17953.5	17927.6	30369.3	29249.7	23288.8	26098.7
chr2:119321723-119328880	15382.5	11587.1	8650.11	11744.1	30245	26941.5	23255.3	30377.7
chr6:32394944-32396738	26726.6	17288.1	21346.5	20997	30244.4	23628.1	25123	27566.5
chr7:67053600-67056164	29481.3	22252.8	19372.9	19488	30226.7	29512.7	29069.9	23332.6
chr6:52308332-52325083	24801.6	23169.1	17717.5	18663.7	30225.4	29627.3	25283.5	28938.5
chr13:22001248-22002009	25663.5	17694	24592.6	29231.1	30178.8	33770.1	33505.8	18953.5
chr3:19693431-19697719	21366.8	19666.4	20924.2	19175.8	30158.5	31241.8	30133	31752.9
chr1:119049434-119055624	18275.1	17405.2	14519.3	17038.2	30157.1	28630	23504.7	26811
chr18:36725209-36727148	12272.9	8081.16	11951.4	15811.6	30155.3	28529.5	24756.3	28316.6
chr6:32376397-32379712	23653.2	19037.7	15227.9	21770.7	30110	25701	25266.4	29629.6
chr16:91218633-91235481	25940.6	23207.7	16853.5	18331.9	30092.1	25526.9	21339.3	24827.6
chr15:66966364-66972476	15077.3	14608.8	12686.2	14010.6	30084.5	25684.6	22452.3	31567.2
chr16:21246834-21248960	18681.9	18623.7	17622	17509.1	30081.2	21702.6	21973.5	28385.1
chr3:96449882-96452507	18258	18601	10739	12118.4	30057.6	21341.9	15871.5	24602.8
chr12:111273266-111276278	10844.8	10117.6	8737.74	8450.49	30055.1	20242.5	12841.2	21645.9
chr15:13170274-13175162	22566.4	16435.7	21154.8	22542.7	30050.9	29821.1	35289.1	32741.3
chr6:97485522-97489176	14570.6	10818.7	11024.4	13705.6	30007.7	24981.7	31181.3	29653.5
chr11:3126922-3128845	16587.2	21067.8	15868.6	18942.2	29996.5	19373.4	20901.5	21460.9
chr6:100170611-100171960	18624.1	17935.8	17176.5	18510.7	29983.8	27163.6	20330.1	29534.2
chr8:106869637-106873528	9408.98	11637.3	8168.1	12820.4	29957.4	26951	24646	29277.4
chr15:68444801-68446880	35084.9	27077.7	25542.7	23756.5	29917	23043.7	29661.1	25444.1
chr2:74711717-74716955	20015.6	19564.8	16090	17343.6	29907.9	29651.2	26492.1	24841.8
chr14:63251142-63252655	26759.3	25081.7	16798.6	17821.8	29903.7	34752.8	17278.9	33762.6
chr10:120421907-120424645	28333.6	22061.6	20868	23295.1	29864.7	30443.4	29051.5	29324.2
chr8:120228802-120231740	14665.3	12454.2	9834.73	11197.1	29844.5	19167.3	15346.2	26007.2
chr8:69880293-69889920	14130.9	12958	12000.1	13001.2	29774.8	24630	18735.2	26105.4
chr5:4664755-4667060	28169.2	30331.6	19861.9	19534	29724.3	31973.8	33526.8	30516.7
chr8:55118517-55121384	47417.3	46184.2	38788	45073.8	29716.3	39417.7	40240.6	52655.8
chr14:63267508-63273109	19264	16160.2	15465.5	18298	29706	27164.5	22340.6	26711.7
chr1:162638405-162640260	23054.2	16559.3	16863.5	18311.8	29681.8	25045.3	25197.8	28494.6
chr13:94705000-94714057	26249.3	23401.9	20727.8	23229.1	29680.7	28398.7	29478.9	28374.1
chr6:8946789-8962503	26521.4	22294.3	24696.7	27227.6	29669.8	28333	34878.2	32848.5
chr18:4993263-4995393	42382.3	27019.1	28719.2	32056.4	29659	24561.1	34544.3	25007.1
chr4:148880211-148882243	29997.4	22383.6	17498.6	17324	29657.7	30128.9	20224.5	21926.9
chr13:94700158-94704606	24417.4	19422.6	17838.2	22403.4	29656.2	25725	30636.7	29831.1
chr6:32495050-32499794	29320	23599	20706.1	21239.8	29641.8	25486.8	27424.5	30123.7
chr14:24035284-24037789	26097.2	24398.6	17715.4	23085.8	29630.5	33561.8	31187.5	27096.4
chr2:13571946-13575750	17989.8	15737.8	18171.7	15612.6	29507.7	30140.6	32088.3	33970.5
chr16:94154343-94157081	20867.2	17165.8	11104.8	14573.6	29502	25862.4	20366.5	25701.8
chr6:53816958-53823673	13640.8	10253.8	8513.07	13390.7	29490.4	21183.8	16601.5	23116.9
chr10:50888954-50915249	42997.4	36702.3	36742.1	38311.1	29490.3	32544.5	34603.5	29237.6
chr6:14898211-14902065	29967.2	28564.8	21777.1	26459	29479	25856.8	27300.7	30174
chr5:66150252-66154218	15273.4	15774.7	15779.9	15924.6	29477.7	27849.6	27414.2	30720.5
chr4:115934842-115942218	26466.3	22298.8	18128.6	19963.8	29454.2	25855.5	18118.5	20959.4
chr18:81250936-81253707	10848.2	8480.17	8795.25	11543	29450.2	24444.4	24986.5	25731.2
chr12:67218048-67224207	23888.6	23430	18302.6	21015.9	29351.7	27018.8	28574.8	32949.2
chr1:187603858-187612817	16254.6	14070.7	11684.1	16548.8	29333.5	26860.7	28770.8	28946.5
chr10:54072313-54077614	22510.7	20635.3	19669.3	21592.7	29331.9	25686.4	28878.7	31083.2
chr15:82967956-82970019	18624	16220.4	14546.8	10613.6	29288.3	23976.8	18079.7	24892.2
chr5:67217574-67224921	27101.5	23327.2	26341.6	28518.8	29237.5	32716.8	36887.3	31456.2
chr3:148985105-148990970	15742.6	16230.9	14914.8	16005.6	29130.6	22445.3	23254.1	27990.7
chr14:8315448-8318105	20713.7	20223.8	16932.8	18796.2	29129.9	24295.3	27843.1	35876.5
chr12:84568435-84572299	15236.8	14617.3	10898.7	13715	29114.4	25566.2	16283.4	22893
chr4:47724626-47727400	18311.7	11554.8	13266.8	16448.5	29102.9	28483.6	31430.4	26566.8
chr17:49170837-49173795	19354	16598.9	17563.7	19877.9	29090.4	26753.3	25247.6	24862.1
chr1:165840407-165841515	29537.7	26963.4	20369.6	26697	29066	25608.9	30769.6	31400.6
chr14:30623433-30627063	11196.4	9919.14	7447.28	8659.33	29019.3	19454.9	21857.2	26249.9
chr10:58230755-58233419	15622.6	18255.6	11607.8	16586.3	28951.9	21520.5	25682.1	32827.4
chr6:85184411-85195045	24841.6	21553.1	19165.1	21924.1	28939.3	27560.3	20717	25544.9
chr6:52305277-52307240	19714.6	14017.6	12538.3	16806.5	28908.6	19663.3	20813.8	22428.4
chr6:23252663-23262149	28970	21950.8	24271.1	24574.7	28907	28795.1	27762.9	24991.6
chr19:45219867-45230477	20712.7	18262.9	13981.4	16567.3	28883.1	29478.9	19707.9	21972.3
chr6:52191939-52260345	21960.4	19090.5	16129.5	17084.8	28873.6	28626.7	23620.1	25143.6
chr18:76184632-76186401	24161.1	21341.9	18376.4	19519.7	28861.1	22080.7	25207.9	21098.9
chr4:22486582-22499189	23982	22054.5	20600.6	22931.6	28817.7	28424.8	29593.2	29604.4
chr2:74663123-74705278	22489	19079.8	17037.9	17941.8	28801.7	28797.4	26779.2	27552.6
chr1:21002251-21005131	30129.4	25156.2	15882.9	23050.2	28797.9	22006	29586.7	32332.3
chr3:158560246-158562962	20770	17527.8	17180	19647.1	28785	21302.1	34385.6	29926.8
chr2:49785703-49788331	14304.6	13050.5	12852.5	14052	28762	22536.3	25399.8	29071.8
chr5:4754059-4759206	22088.8	19051.9	15917.5	18683.4	28745.9	20023.7	21028.6	27325.3
chr2:6450086-6451871	29632.6	24495.1	22877.5	23458.2	28693.8	30631.3	30574.9	26431.9
chr13:107643994-107647985	14343.7	15100.9	16568.3	17532.1	28689.3	35261.2	36313.3	34809
chr4:63252957-63255150	25304.4	22857	20021.3	21296.5	28650.3	24700.7	18642.4	29280.4
chr4:89306280-89307638	35933.6	38289.2	31388.3	26775	28637.2	29915.9	27734.9	25042.5
chr3:107592182-107602191	18683.6	17216	17658.3	18781.5	28632.3	27501.7	24061.7	27739.1
chr14:118230867-118240961	30916.8	24002.5	20752.3	24313.5	28630.1	29499.9	28338.6	26240.5
chr10:7390048-7394569	17592.1	14007.4	12829.2	17481.1	28629.1	27438.8	26336.2	29420.3
chr17:49251992-49252759	29004	18082.9	24900.8	22510.2	28627.8	29346.8	15109.5	22910
chr16:30056653-30070124	16053	15838.6	12790.9	15843.7	28622.9	25918.9	25685.7	27484.3
chr4:63263915-63266096	23806.2	26829.5	18088.1	20204.6	28595.6	32875.4	27941.3	32453.6
chr12:54312145-54313988	14779.3	13309.1	10764.8	12328	28581	25042.5	28287.8	31383.9
chr2:6129089-6130444	9557.23	16599.4	8525.85	10801.6	28571.9	25881	24824.2	24158.1
chr7:98193078-98194860	12345.2	12805.5	10884.5	13472.8	28547.3	16811.5	16031.5	20895.5
chr18:11043845-11062044	38046.6	32626	28741.3	30591.2	28535.5	28051.3	29006.1	30069.4
chr10:85386737-85388126	19586.5	15854	12454.7	9571.17	28523.7	21489.5	13349	25363.7
chr13:40727501-40743656	31234.3	24742.2	22830.1	26918.2	28517	25413.7	28181.3	28277.9
chr1:166047413-166049449	11720.5	14479.9	10899.4	13418.1	28512.5	32482	32389.1	35707.8
chr1:74880643-74887397	17408.3	15694.3	15318.7	15273.7	28495.5	23496.3	20002.4	22344.6
chr2:147177120-147185045	25230.4	19763.2	17097.1	21007.6	28492.8	25204.6	25825.1	26432.9
chr10:85463288-85467570	24117	21968.8	19418.7	21833.1	28480.1	27812.5	23563.9	26852.4
chr1:186703536-186706318	9970.05	10990.1	5968.17	5256.43	28435.3	22163.1	24989.8	34232.3
chr1:128590600-128593553	24394.2	17313.8	14945.9	19876.5	28426.1	25929.8	30195	26020.8
chr4:89523139-89525485	24197.6	20359.8	23748.8	22534.8	28420.3	27368.3	31614.5	26210.3
chr6:77242228-77249659	20997.6	17469.6	18489.4	22016.3	28410.2	23334.9	25303	28242.2
chr4:44663189-44664999	16114.4	14600.9	9182.58	9322.38	28362.5	21708.9	20689.7	21564.4
chr15:5239190-5245399	22170.7	21844.5	19020.2	22635	28307.1	27853.1	27784	29312.9
chr17:84096457-84097248	20815.8	16979.1	9687.85	17202.6	28298.8	31149.9	17158.5	21703.7
chr6:29525829-29529833	13741.3	11172.7	9992.38	13369.8	28280.3	26578.8	22710.4	28117.6
chr8:33927424-33932070	15065.6	13396.1	15275.9	15710	28238.3	23978.4	30392	22855.1
chr14:61683799-61691363	17405.9	14804.6	15721.1	16206.8	28215.3	28337.3	24124.6	24456.6
chr5:99478045-99480323	31842.1	26272.2	23252.7	22426.8	28209.7	27579.5	18015.3	26676.4
chr9:79716512-79721338	20187.5	19640.3	17112.8	18877.2	28180.3	30607.2	23615.8	26871.7
chr5:22444500-22448320	10599.7	14632	7582.4	8722.83	28145.4	17988.5	13849.9	27345.3
chr8:103535017-103537580	47442.2	40176.8	30025.8	30484	28138.4	24514.2	33818.2	26194.8
chr7:98358563-98361862	15543.6	15958.5	12360.6	13994.5	28133.3	23382.5	18736.9	27117.6
chr12:32058911-32062056	13140.5	10151.1	11210.5	12360.5	28129	23685.2	28489.2	25377.4
chr6:146500665-146503808	16583.6	12816.1	13640.8	11698.3	28119.9	23320.2	22967	25337.9
chr1:171195129-171197120	12440.4	9658.16	10490.8	15203.3	28119.9	23570.5	26005.5	24491.3
chr14:78723909-78727725	12765.2	12399.9	11768.3	15351.1	28119.4	27922.7	27232.3	29590.5
chr10:42571159-42575325	20096	16795.8	19753.1	20113.6	28109.2	28500.8	27206.5	26593.6
chr14:21993186-21996212	16341	20408.9	16716.7	18230.5	28056.5	24949.1	29939.5	23176.8
chr16:87579328-87581426	17950.9	13782.3	15873.4	14903	28049.6	23562	24313.3	26922.7
chrX:53056545-53058212	11532.8	11347	11505.4	15130.8	28035.8	27554.1	24268.4	23640.7
chr18:65430333-65431877	10066.6	10156	4896.73	8722.58	27932.7	19947.7	13428.2	25789.1
chr8:84009986-84013148	13241.3	14953.5	14507	12361.7	27909.7	22515	18087.3	24904.4
chr11:114176867-114179379	21152.8	15809.8	14404.8	16135	27909	28943.5	18401.1	21677.3
chr13:22019677-22021110	27838.1	22428.7	26217.4	23812.7	27907.4	29197.9	25249.2	22463.5
chr12:53244463-53250075	15543.6	16295.7	14490.7	17292.3	27879.3	28397.3	33242.2	28235.9
chr3:142529784-142531875	15403.4	17416.9	15108.2	18510.4	27847	29770.7	35921.7	33760.3
chr12:75307143-75311212	13951.9	16379	12677.2	14034.9	27801.4	27138.6	24734	28748.4
chr2:18697751-18703194	25708.8	21732.4	21024.8	26583.7	27789.9	27786.2	32070.7	27574.6
chr10:44379616-44382280	35369.8	30933.4	22597	30091.2	27781.3	29749.5	27294.7	30998.9
chr4:47351712-47354436	10450.1	9910.7	7666.84	10305.3	27770.2	25135.7	20067.9	25865.1
chr13:119962233-119971093	32029.5	26737.3	26212.6	27910.1	27688.9	28356.4	26909.5	26802.5
chr10:56376971-56380820	21020.9	16970	16629.5	19955.4	27684.3	33370.5	39068.1	31477.1
chr4:44693790-44706515	21764.2	18372.1	17167.5	17123.6	27657.4	29095.9	23673.2	27056.3
chr5:67091200-67104922	27056	23149.1	20006.4	22355.1	27618	31030	29437.2	26451.5
chr7:49631413-49637540	29573.2	22476.7	22270	21229.5	27616.4	22603.5	22136.7	26568.8
chr17:85621194-85623935	27158.1	21233.1	14327.4	19807	27609.2	21671.7	13112.1	22845.6
chr1:119004180-119005320	26815.1	18564.5	21337.2	21748.5	27604.7	25917.7	27767.7	25860.7
chr3:99247530-99259486	35363.3	30888.6	29482.1	32366.2	27593.1	28864.1	29807.2	26597.5
chr3:116249115-116253776	19093.7	19831.2	17449.9	20145.1	27579.2	22428.7	26146.6	28265.7
chr19:45230933-45239692	17145.5	13685.3	9667.98	12521.2	27578.4	27014.5	17108.9	22172
chr12:9568539-9585842	40662.6	36595.8	30624.8	34820.7	27571.7	27074.8	30788.7	28870.9
chr12:117135974-117138998	21162.1	21593.6	14818.6	16802.9	27565.5	26107.4	26888.5	23641
chr15:73921209-73928110	22309	19578.7	13692.5	13239.5	27554.7	25064.6	18188	21978.4
chr8:91792630-91810266	18204.3	16518.4	14630.7	16942.6	27539.2	24576.5	23079.5	23843
chr4:89309039-89312592	32887.4	22698.3	22375.5	23594.9	27524	27121	30356.5	25507.2
chr3:122728252-122731485	9857.66	8732.23	8718.08	10826.9	27450.4	22470.5	27857.8	29239.9
chr15:82958214-82963379	17329.3	16862	14831.1	13572	27438.5	26093.3	17861.7	23063.1
chr1:65311051-65312301	11181.8	10330.4	12161.7	14217.9	27430.1	18603.1	25202.3	27356
chr8:121272401-121274388	17681.3	12237.1	5944.81	8985.34	27328.4	19167.2	10459.7	19572.2
chr11:114181928-114183805	16627.4	15242.2	14308	15289.9	27315.2	26519.6	22985.6	26040.3
chr5:31136702-31139582	9631.55	10203	7140.85	9304.7	27303.1	18095	13520.4	18803.4
chr4:44707439-44718880	24158.8	18363.2	15277.8	19999.6	27290.1	25960.6	23777.9	22915.7
chr12:51592519-51595693	16435.1	17179.1	15892.7	19461.1	27278.3	22524.7	29125.8	26716.3
chr3:101107438-101109886	15844.2	12719.6	10069.7	15418.7	27222.9	20294.9	23682.5	26777.6
chr17:48929473-48935072	18929.4	15503.4	14580.9	16143	27217.8	26849.5	22453.1	20016.1
chr4:45467155-45469384	22464.2	22991.8	13666.6	18572.2	27210.3	23332.3	15884.6	25155
chr14:66718952-66720856	24630.8	20135.5	21947.7	22943.1	27173.6	24958.9	28328.4	21249.3
chr10:120425545-120426223	22569.9	13330.3	7971.36	13685.8	27150	15330.3	27549	27464.9
chr3:96457898-96460752	18430.6	15383.9	10725.2	10810.4	27140.6	22901.4	16026.9	19197.4
chr3:96333008-96334421	28987	23735	17627.2	23129.7	27137.1	24014.7	18850.9	24679
chr15:7807984-7820145	24488.7	20471.3	21563.5	25140.9	27130.5	25330.6	26838.4	27009.8
chr13:55470948-55474067	10777.8	8724.47	8138.82	7727.94	27129.9	18453.1	11680.8	22347.7
chr10:42861242-42865769	11627.8	8996.15	13005.3	12827.4	27119.8	29073.3	29239.5	26404
chr4:63292323-63294966	18550.1	14365.3	18966.7	19043.2	27096.3	30945.6	27169.1	38983.5
chr17:83129110-83130578	31589.8	30076.7	19534.3	30402.9	27044.4	22455	27653.5	34472.2
chr13:31794994-31822987	25903.6	24943.8	21093.7	23140.2	27029.3	24384.4	25890.7	25407.4
chr1:62701948-62711259	14909.8	15596.4	14822.9	16063.3	27015.6	26959.4	26581.8	31812.1
chr19:43606705-43617424	21623.2	21144.6	14772.7	17356.8	27013.3	26159.7	19862.5	20098
chr19:41088467-41090326	16215.8	14009.4	10255.4	15823.6	26999.2	23203.7	17155	23162.8
chr18:3506408-3509710	23129.5	21834.9	17702.1	19514.8	26970.7	19041.8	22014.8	21092.4
chr5:147184812-147194286	19148.5	15507.4	14413.7	17087.2	26951.4	26556.1	17871.6	18886.3
chr6:32583488-32594269	20542.6	17920.2	16225.8	19749.3	26923.1	28511.8	25630.9	27940.9
chr6:99954121-99956312	20949.1	26420.4	16199	19633.3	26920.4	26033.8	23910.4	26458.5
chr3:41233144-41236106	33463.7	28062.9	27578.3	29666.1	26851.7	21293.9	26198.8	33221.4
chr11:113799937-113802297	15018.5	15269.6	14969.4	15786.7	26846.4	21840.3	22167.4	26040.6
chr9:85842274-85845637	13637.4	11284.9	10936.9	13065.7	26840.2	19492.5	18816.7	26985.3
chr14:75015700-75016989	14618.8	14071.6	11453.2	12952.5	26751.2	16576.8	27420.6	26082.5
chr14:47187420-47189838	12031.6	10882.8	9752.01	13485.3	26738.4	18820.5	22392.7	27527
chr2:118699030-118712508	17866.4	15391.5	13152.9	15729.1	26737.7	22922.5	18962.9	26765.7
chr5:37813125-37828836	25973.3	22608.4	18653.8	21730.6	26733.1	24872.1	21749.1	23320.8
chr13:98362307-98367431	23726.8	18676.8	19296	18065.6	26718.5	23848.1	22666.3	20286.5
chr13:21917787-21919605	25747.2	16645.5	20813.5	19395.7	26699.2	30969.5	23788.5	20317
chr3:82902218-82904883	22411.2	24225.7	20910.1	22890.2	26688.7	23484.8	26733.3	31143.8
chr10:67533704-67543018	15995.3	13661.9	11607.6	14979.7	26668.6	21756	22441.2	28869.8
chr15:88360316-88362456	24236.1	19234.1	16384.7	20680.3	26663.8	30379.3	21239.2	22652.3
chr7:81866519-81868901	25705.9	24259.6	17296.5	16102.9	26660.9	23427.4	19303.5	20130.9
chr4:115056009-115061349	30666.1	28203.7	20980.2	24276.1	26656.9	24313.1	20148.2	22100
chr14:66909046-66911777	8347.57	7821.44	8322.12	6883.85	26656.7	26954.1	20032.2	28882.5
chr4:89294106-89297102	26805.4	23302.9	16315.3	23035.7	26640.9	26795.6	26893.7	29127.5
chr16:34571450-34573181	16906.6	11960.7	7289.06	9981.04	26624.6	25195.5	20672.6	23248.7
chr17:71748800-71753259	28037.2	23653.6	13680.9	17694.7	26613.4	26882.7	22235.7	28641.8
chr3:144103122-144108543	32563.7	28386.4	25680.9	32654.5	26612.5	27188.4	36612.4	26332.9
chr15:74075309-74076884	21266.8	16731.3	11018.4	15397.6	26577.8	22703.7	18867.2	18463.6
chr3:68494225-68496822	13752.5	13097.3	10513.2	14692.4	26571	26778.6	26567.5	30791.8
chr9:31996517-31998399	26709.5	18105.2	16884.6	24108.5	26569.5	18648.7	19050	18064.2
chr6:30179420-30181064	17344.3	22443.4	14699.8	19122.2	26545	24399.5	21130.2	30012.7
chr14:33366322-33368445	16014.4	12876.8	12323.3	14047.4	26543.3	23567.3	17055	27985.3
chr1:87263317-87265571	14660.4	11356.5	15115.9	12694.4	26502.7	19363.5	21356.8	21505.5
chr16:50736278-50738304	22704.3	23421.4	15273.6	21753.1	26495.1	31230.8	31824	21645
chr3:96389598-96390679	28501.7	21959	20603.2	21981.6	26485.5	25241.9	28359.3	19743.5
chr10:43577550-43581516	13712.3	13656.2	12295.7	12209.2	26482.1	25375.4	22926	27050.3
chr3:99233089-99245399	30786.1	27621.6	27431.4	28563.2	26476.2	25392.9	30688	25891.4
chr15:82923107-82930588	26080.6	19923.7	14216.2	17521.3	26454.8	25316.3	17989.1	23733.1
chr6:99902976-99905692	15217.7	12585.2	14826.6	16326.1	26439.8	22560.7	19986.9	22220.1
chr2:71521043-71537288	20260.1	17699.2	17748.7	18086.6	26381	26121.5	22956.3	22727.6
chr9:37459444-37462199	24627.1	22077.4	17851.9	19507.8	26379.2	29180.9	26775	25537.8
chr13:22013131-22015803	29087.2	23625.5	21267.2	25555.8	26327	24512	24420.3	22604
chr2:38536070-38539109	19293.8	16233.7	17220.8	19251.6	26308	22326.1	22337.6	25674.5
chr6:31559780-31564480	10726.9	10955	10070.1	12170.7	26305.4	27155.9	21057.9	29537.6
chr4:45527283-45533126	16720.6	13420.8	13979.6	13731.5	26291.2	26203.1	20716.5	23445.3
chr11:33818821-33819720	29694.6	19881.8	17065.5	22057.1	26275.3	21103	17249.3	22517
chr11:24072620-24078417	17297.6	14716.5	16810.5	20419.7	26274.9	24114	24959.9	23934.8
chr15:55306171-55309082	42939.2	32844.7	26461.1	30616.4	26187.5	23638.7	23148	32238.9
chr8:94178334-94180664	13255.3	11411.5	11418.7	14141.8	26180.8	21231.6	22185.2	25799.1
chr2:152942567-152943944	12404.7	8276.6	8941.15	11057.8	26165.9	23869.9	15087	23927.3
chr9:37455882-37458153	25357	20192.4	20590	24549.6	26158	28723	28281.6	24305.5
chr2:118147259-118149934	32936.3	28717.2	20480.3	24195.1	26153.8	23915.8	28040.9	25985.2
chr7:67087363-67089696	30415.8	21855.3	21427.9	18943.1	26145.9	27985.5	24057.3	19416.8
chr1:62805791-62813630	22931.9	19851.6	21666	21072	26143.8	27919	31061	29512.3
chr1:89939358-89943677	16672.7	11974.7	11637.9	15995	26138.3	26332.1	15243.5	19763.4
chr19:45240941-45243636	24410.9	19943.2	13361.1	16607.6	26138	31334.1	18992	22640.1
chr8:48151945-48154285	35833.4	24868.2	26958.8	28707.8	26107.1	26054.3	33155.7	22647.2
chr16:34329376-34331128	18299	14280.3	9579.31	11611.3	26098.3	18713.8	20702	20795.9
chr11:22872774-22874539	32220.4	20885.8	22517.8	25126.1	26079.1	30615.7	26063.1	24762.6
chr15:83032298-83035861	22606.2	17046.3	13413.6	14898.1	26062	24265.3	16904.7	22639
chr1:191178153-191187420	11157.3	9527.47	9459.14	11353	26058.4	25237.5	23544.5	26473.4
chr17:83215853-83219530	24703	24124.5	21942.1	24440	26049.9	22693	23894.2	28195
chr2:18799119-18802123	21694.3	23723.6	14311.2	20176.8	26049.5	21038.5	21198.8	31481.2
chr15:74587397-74589849	13666.1	11017	6826.01	9981.55	26049.1	25347.1	15352.2	22568.7
chr13:94865482-94869109	14006.4	13305.2	13931.9	14122.5	26028	27208.1	25321.7	26138.3
chr1:21961534-21964200	20225.6	16034.8	14704.3	19497.4	26024.3	24050.7	32105.6	29637.7
chr17:84185585-84190185	12891	9898.25	8385.99	9844.19	26022.9	20747.7	14392.1	20497.9
chr13:40916301-40918872	14571.2	15136.5	18086.3	17139.2	26014	21472.8	27531.4	25624.2
chr12:72944054-72947065	20885.2	19852.2	17442.8	20026.9	25992	23075.4	19898.5	17882
chr18:76149701-76151509	17716.3	15777.5	11852.8	13149	25979.6	22495	15812.8	23747.2
chr13:30136233-30137047	9323.13	10121.2	5678.48	19173.6	25969.7	19106.9	21589.7	23442
chr16:35539614-35543264	11910.2	10054.9	9480.58	10293.6	25964.6	23377	20894	23681.7
chr3:84476947-84481749	15543.1	17399.4	14132.3	18227.9	25942.1	24487.2	22081.9	26227.2
chr1:172561284-172563828	18662.2	15736.5	14608.4	17456.8	25914.8	17949.8	17964.7	24408.2
chr17:3081431-3082757	16120.6	21002.7	20422.2	26636.3	25911.9	22676	28830.9	26974.4
chr18:80703019-80710808	17291.8	11050.7	12181.2	15149.7	25898.7	23941.5	22589	24656.3
chr12:14146850-14153092	18608.2	19855.3	17181.9	17718	25894.6	20833.7	21208	22832.2
chr3:89546703-89552174	12924	12022	9754.64	14054.1	25875.4	23469.5	19331.2	22113.4
chr16:90142116-90144541	15276	13598.7	13904.4	12131.4	25873.7	16738.7	12283.2	24892.7
chr15:88314777-88317643	25990.2	22030.4	20463.7	20585.4	25794.8	27158	22091.9	19569.7
chr12:31986672-31989734	28075.5	24384.4	18878.2	21162.2	25792.5	24412.3	36387	31685.5
chr19:60466342-60469981	23245.7	20992.9	17150.6	18313.6	25754.7	19321.4	17036.4	19521.5
chr11:22856314-22861745	26485.4	20662	17822.1	20657	25745.6	27905	21908.6	24343.3
chr12:99964137-99970251	14887.6	12769	12168.2	16073.9	25739.5	23781.9	20126.6	23983.7
chr6:52261012-52272074	22779.4	18661.4	16317.5	18405	25730.5	29517.1	23598.9	22998.3
chr19:58450662-58457505	17263.7	13385.2	13691.6	14165.8	25714.4	22617.4	20933.3	21896.8
chr1:182088277-182090261	24681.8	18664.3	18608	17491.3	25693.3	21362.4	26172.3	23484.4
chr19:17834399-17839739	26585.4	22341.8	20502.1	21352.5	25690.8	25766.1	27238.6	26460.7
chr3:41295096-41296858	23034.1	22978.1	21827.5	22280.1	25660.8	25981.2	29768.2	27425.7
chr15:60821357-60823926	19062.7	17989	12520.7	17920	25641.7	25680.5	29981.5	28463.1
chr4:57433463-57435740	11245.9	10417	14741.4	11606.6	25617.8	19927	17903.3	26671.3
chr19:56872528-56875590	9098.93	11290	10518.7	11538.7	25586.5	24867	18440.6	18450
chr18:82402675-82408017	14589.5	12304.2	11579.5	14927.2	25572.1	24790.1	24271.9	23319.6
chr17:47973226-47976042	11166.7	11360.9	8459.46	11071.5	25571	15990.4	15434.6	21138.6
chr8:108693253-108703117	21896.9	16987.2	17911.4	20805.7	25563.8	25840.2	27157.2	24422.3
chr7:70357579-70360634	19608.2	18869.5	14842.1	16278.1	25552.4	18531.7	15662.7	22221.3
chr8:27259416-27261891	16335.2	14166.6	13445.5	15962.8	25550.3	18993.4	19301.7	25352
chr18:73168761-73172463	25533.3	17114.1	20730.8	22664.2	25542	19692.8	30301.2	24399.7
chr12:31975901-31978801	35059.7	20684	20620.8	21259.9	25539.7	24706.6	30908.3	26655.5
chr13:96130575-96134491	9883.63	6571.86	8446.31	8635.79	25498.2	24568.6	21147.7	24280.8
chr6:32015521-32019268	27879.1	18636	18515.8	21238.3	25485.6	25198.5	25510.1	27856.8
chr1:152624375-152627838	11529.2	10156.3	8869.17	12823	25458.7	23173.6	27927.1	23568.1
chr1:63248051-63253536	19104.7	19934.8	17017.5	20840.4	25456.2	26294.9	25077.4	23531.1
chr18:67131383-67134548	17299.3	18841.9	13299.1	14578.3	25451.8	18922.3	23789.9	26782.6
chr2:145673479-145677128	12043.9	7676.95	11469.4	10695.9	25446.3	21976.9	26342.9	25910.5
chr10:30842108-30847090	18488.3	17611.7	19038.7	20955.8	25445.2	22683.4	28837.8	27058.1
chr2:152735939-152737314	9795.37	7068.31	6747.99	12421.6	25437.6	17969.4	17607.2	22093.1
chr9:89908254-89911298	21081.9	20286	13217	16104.8	25431.9	18905.2	18358.7	16884.9
chr3:96387563-96388403	22201.5	27667.4	27982.8	28843.9	25409.1	25972.9	19708.1	23546.9
chr13:3357395-3361948	18668.9	15443.5	15413	17094.5	25400.1	23960.7	24424.5	26883
chr9:55538378-55551592	20052.2	18857.8	13677.4	16432.7	25395.7	23768.2	17610.1	18576.1
chr9:8899553-8903110	19824.1	19700.7	17661.6	19675.1	25376.6	18547.8	17849.2	26501
chr15:64381583-64384768	24561.5	21514.9	18240.2	16961.8	25368.9	22764.8	27813	25992.2
chr10:52704199-52705371	26177.7	24033.1	15699.7	17609.2	25351	28078.3	25157.9	28253.5
chr13:120091420-120101162	29613	26068	26664.2	27440.1	25343	21510.5	23752.3	23288.9
chr3:131104940-131115819	32371.7	27625.5	25645	29389.7	25327	25055.8	25166.6	24023.2
chr4:63407879-63411533	22473.2	21029.3	13798.8	19140.9	25321	21399.6	21471.8	27188.1
chr10:13471787-13476924	18068	18116	16651.5	16991.8	25280.3	21619	23668.1	27055.8
chr12:78910529-78912262	8672.88	9612.83	7409.67	10797.8	25244.3	21674.7	19888	25285.8
chr4:45797420-45799648	19124.6	18766.5	17724.4	18737.6	25231.7	30491.9	23942.4	17642.5
chr11:114153766-114155034	14580.6	24227	12433.6	11082	25227	24935.1	12817.9	23058.1
chr4:109973132-109987458	38261.3	33676.7	24997.2	28087.4	25211.8	24554.7	20486.4	22422.9
chr11:12229379-12230342	51761.5	31741.8	33543.7	30525.3	25197.6	19574.2	17307.9	25374
chr1:63254569-63256022	25273	18553.3	17108.6	20291.4	25188.3	28818	22728.8	24792.6
chr13:110394148-110396752	9444.08	9648.23	10375.9	10542.8	25183.3	20012.3	19294.9	22900.6
chr2:118674552-118678993	13546.2	13216.9	11638.8	13413.2	25171.3	22154.6	18716.4	24523.4
chr6:56651700-56652848	14844.7	11334.4	10449.5	10209.8	25162	18674.6	17930.7	19468.3
chr9:58196042-58205139	13035.9	12032.6	9132.12	11029.3	25137.8	22287.5	15775.1	18303
chr4:32862052-32865300	14595.4	11281.9	11108.9	14176.9	25129.2	21671.2	23899.5	30091.3
chr12:112264581-112267659	23409.6	21277.1	15498	18050.3	25113.4	19889	15556.3	18586
chr3:53655051-53659001	17609.6	16168.9	11618.5	15131.6	25084.8	21848.1	21142	31182.2
chr15:98893065-98896653	13754.6	9161.29	12233.4	11813.3	25062.7	17010.8	16417.5	19214.2
chr14:66276728-66281483	10061.7	11069.3	10201.8	12247.6	25058.2	24605.3	24870.5	25331.5
chr1:182983020-182984518	13844.5	11107.3	6475.32	10850.8	25046.1	18963.2	19226.2	19160.5
chr1:126681034-126682203	30678.6	25596.1	25519.8	26599.9	25045.5	24506	34615.6	28567.6
chr15:74048750-74058799	24560	21825.8	15053.4	18988.5	25040.5	23013.6	17905.6	20353.6
chr3:118434282-118437868	19479.8	20133.3	23339.8	25065.8	25022.7	25884.1	34994	26713.5
chr8:70491568-70496364	16017.9	13677.2	12052	14404.5	25020	19414.9	18365	22891.5
chr13:21993523-21998005	23050.1	22419	21738.1	22742.2	25011.9	25769.1	23170.3	20312.2
chr12:80109590-80113479	10192.6	9150.49	8025.55	10465.2	25009.3	21256.3	20423.4	26173.4
chr5:30460403-30462459	16144.4	13105.7	8367.64	10531.7	25003.3	24772.1	14433.6	21596.8
chr1:157449383-157450391	17397.4	10276.3	5405.62	18998.2	24989.4	29664.9	22885.3	19616.9
chr14:25841903-25843336	10829.5	9821.48	7898.39	10540.1	24986.5	17015.2	14623	19676.7
chr19:36387863-36390976	27418.5	30310	23239.3	20448.3	24956.4	27395.3	26405.4	23903.2
chr19:25601594-25617189	30157.6	24883.9	21798.6	23671.4	24946.5	24672	25927.7	22353.7
chr14:77636266-77638240	18351.8	17316	21558.2	18243.9	24933.6	28116	29442.7	33014.5
chr3:107095204-107098367	26717.3	23965.7	25462.3	27929	24917.5	27863.2	25790.5	29011
chr15:82954396-82956831	25323	20340.8	15434	17833.8	24913.6	22621.5	16921.5	18633.2
chr3:154319709-154338357	27521.4	25351.9	23925	25999.4	24877.7	26841.7	28750.8	25513.1
chr2:74729986-74744658	22147	20879.6	18068.6	21129.7	24875.7	26880.5	28229.8	23923.1
chr7:143420564-143429434	24008.1	20574.5	15238.4	18245.5	24870.4	25670.4	15619.9	18679.7
chr14:20835993-20837942	9482.44	8965.62	4512.93	10678.9	24866.3	22556.9	21655.5	24708.5
chr14:68081914-68085545	11950.5	12168.1	11166.5	11869.2	24864	16680.4	16723.1	20718.9
chr8:57307085-57330726	37173.1	33471.7	33022.5	34422.7	24849.9	26288	28030.9	25022.5
chr16:91084121-91085997	22116.6	22104.2	15446.6	21753.8	24844.3	16882.3	20942.5	21537.5
chr9:74853691-74869991	25411.3	23754	20022.1	21870.9	24825	22909.8	16665.9	19316.4
chr10:19710738-19713153	16021.7	12220.9	16038.5	17080.2	24824.8	28197.3	32606.8	25071.1
chr16:45841976-45845419	15731.1	20900	18175.1	18376.1	24820.6	22380	27946.8	27798.3
chr4:63235155-63238590	17989.3	17917.3	15897.1	17329.9	24779.2	26882.3	23430.7	27940.1
chr6:91228743-91230282	23381.5	15560.1	13924.5	19362.8	24778.2	22066	17329.8	20743
chr19:46146682-46149702	12328.9	13184	13892.7	13544.2	24753.1	17917.5	14884.1	18086
chr18:82104921-82107348	22851.6	19622.5	18225.7	21398	24743.9	24533.4	30942.2	26622
chr5:41748024-41756068	27373.9	25051.6	24127.8	27813.1	24713	24744.8	27681.3	24872.4
chr16:94120295-94127080	21357.4	20212.7	13232.6	16333.3	24710.4	25970	23168.2	23200.4
chr16:17276255-17278648	14735.2	10276.7	10152.9	12200.5	24708.6	17777.7	13649.5	21907.3
chr5:75070059-75083032	20646.9	19013.4	18829	19253.3	24681.2	24614.1	24815.6	24955
chr6:49217093-49220726	19426.3	17218.4	13341.7	18047.6	24669.5	27414.9	25745.7	20336.2
chr6:91232049-91237576	18572.9	16551	12186.3	15729.2	24664	20021.2	16794.9	21999
chr1:155243843-155245456	10352.1	8145.64	5224.74	9555.14	24661.1	20052.7	18061.3	20540.2
chr7:84084598-84086989	13753.2	8741.94	16252.7	11773.3	24660.9	19748	18599.9	22442.2
chr15:36373498-36375715	14488.8	11712.1	13087.8	15849.9	24633.4	24416.6	24539.2	23556.4
chr1:88259133-88262305	43265.9	48372.9	46826	50016	24611.5	24046	24884.7	31739.8
chr7:74010763-74015292	19038.5	17870.3	13542.1	17491.1	24601.8	21033.2	20838.1	24582.3
chr7:73916351-73919035	24837.9	15778.7	20265.8	22786.2	24585.2	23139.6	26814.5	25202.5
chr15:74563939-74567349	16426.1	16163.3	11304	13174.6	24585	21260.4	17849.7	20834.3
chr3:121722572-121724798	11904.3	10732.1	10426.4	10889.9	24550.6	22911.8	23204.7	26479.5
chr3:115712264-115716800	14933.9	13893.5	16709.4	19485.9	24545.2	25427.3	29745.4	26183
chr13:42300927-42306244	16924.8	15895.4	17381.1	17123.3	24543.1	27241.7	26797.1	23902.8
chr8:94171142-94173879	12506.5	13855.3	10873.3	9370.95	24522.9	19508.6	21751	24794.5
chr1:74800512-74804114	15491.6	10584.7	12739.9	14594.4	24516.4	19455.8	16133.1	23291
chr3:142559466-142562033	24627.5	21946.9	15496.3	19583	24497	24789.8	27157.5	27714.5
chr4:56090192-56092113	26339.7	20676.6	23907.9	21614.1	24484.7	24551.5	22372.7	28937.7
chr1:62783218-62792433	14799.1	15351	16935.9	19985.3	24482.4	21631.5	22797.5	22614.8
chr15:82946658-82949651	21315.9	13210.3	10357.5	14385.2	24470.8	19311	14248.1	19471.4
chr17:73708920-73712650	16327.9	13782.5	12000.4	13576.8	24469.3	26527.9	23974.1	25249.1
chr3:107184270-107185216	32867.2	23723.7	24905.3	29864.3	24455.1	26861	32152.9	36160.4
chr8:94770890-94774100	12179.2	13074	9590.44	9717.74	24445.2	22566.6	16115.8	20039.4
chr2:116066093-116076707	36970.5	30282.2	29041.8	32348.9	24432.2	27231.6	31712.3	23469.6
chr1:119415913-119425098	21819.7	21129.8	15577.9	18140.8	24428.1	21063	16957.7	24159
chr8:19784375-19785485	15761.9	20083.6	12842.6	9635.47	24411.8	34025.8	20419	39668.2
chr15:38709312-38711440	13799.8	14237.3	11123.9	14753.1	24402.3	24765.8	20497.2	26040.2
chr1:86045670-86047879	12621.2	12026	12861.1	16181.1	24399.6	17493.9	16745	20809.8
chrX:60178463-60179597	18359.2	16108.7	7828.6	12110	24386.6	15798.6	16033.8	24728.4
chr4:109987845-109988399	22664	25144.7	23337.7	14761.3	24371.2	13431.7	11521.8	14714.1
chr9:16499580-16502542	22160	17991.7	17876.3	22096.9	24338.9	21293	18349.1	24234.5
chr6:72233964-72240228	11060.8	10364.6	11472.9	10849.9	24315.9	19933.6	19870.9	22368.3
chr15:72544893-72549967	15141.2	13678.2	9277.92	11762.1	24288.6	21426.7	16528.1	22644.5
chr2:33624981-33647509	19445.9	17192.8	14149.3	16191.1	24286.2	24185.4	16875	21854.2
chr18:80667809-80671133	19359	19005.3	14035.3	15617.5	24281.9	21841.3	19529.3	23294
chr17:44731736-44739551	18609.6	15796.8	11442	16072.6	24268.4	26873	23438.4	22824.7
chr18:50052566-50056849	15416	13286.1	15430.9	15331.2	24267.6	24319	30366.7	25390.2
chr3:107159747-107161340	21426.3	20397.6	20383	19624.2	24248.4	20592.3	23171.5	22671.9
chr10:119801380-119803789	19885.5	17596.3	16696.6	19500.2	24225.7	25175.1	24796.7	23891.3
chr15:83997486-84000542	16483.9	11798.9	11740.8	10249.9	24223.5	19599.4	15945.1	17259
chr7:96415319-96416395	33756.5	25979.7	33255.4	24716.3	24219.7	19614.8	21080.7	24615.5
chr13:97067552-97068671	20142.2	21526.1	25869	21155.3	24217.5	31021.1	34376.1	27760.2
chr14:48660263-48676325	17093.8	13850.6	14440.3	15602	24214.5	25300.8	25297.9	23539.9
chr14:78730184-78732413	11554.3	8254.17	7522.3	9374.37	24209.5	26062.1	30472.3	26383.3
chr1:120264600-120266223	15803.1	13687.2	8983.05	15233.4	24189.8	25737.6	24580	27831.8
chr14:46383920-46392887	25581.9	19967.3	20532.2	24174	24189.7	23476.8	23147.8	21864.7
chr1:152405784-152408180	19763.7	14417.5	19071.2	19535.7	24150.3	20941.9	28074.7	23898.2
chr3:107099826-107106885	22419.9	20920.1	24372.9	23305.3	24148.6	21962.5	24630.5	26371.5
chr8:102782731-102787806	31756.2	26967.9	26816.9	28782.1	24143.2	20238.8	26596.4	25666
chr11:9117096-9120017	16308.1	10845.2	11463.7	15907.5	24142.5	21987.2	23053.2	22434.5
chr1:118787246-118790387	19575.8	16896.9	13036	16226.2	24133.9	22963.1	20988.1	19461.1
chr2:119166703-119168528	9121.37	7804.06	7574.63	9270.23	24132.6	17754.3	17280	22956.1
chr3:82545356-82549659	16935.5	16102.6	21206.9	19955.2	24128.3	21393.6	28817.7	24696.8
chr13:98496767-98507477	22435.3	19949.5	16246.3	18145.6	24116.3	22845.2	24553.6	24616.4
chr4:45763026-45764474	18715.4	13054.7	13963.9	17801.3	24115.8	30660.1	21941.1	20342.7
chr3:145647012-145654022	30682.9	23071.7	21428.1	24424.6	24113.3	22035.4	25232.1	20267.6
chr15:10712741-10716742	22339.5	20984.8	19165.5	21201.3	24089.4	25947.6	33164.2	27816.1
chr13:98359769-98360950	25460	18925.6	19352.6	23664	24087.2	25933.9	25407.8	24325.9
chr1:181351870-181354945	13981.5	11254.3	10534.9	12205.8	24084.4	17851.2	17740.1	24277.3
chr4:154168472-154174602	14100.8	13031.2	11332.7	10005.6	24042.2	20835.6	14840.6	21104.2
chr1:105779874-105782334	12942.9	11073.3	9817.54	13677.6	24020.2	20782.1	25847.2	24891.5
chr15:83991476-83993077	20428.4	17971.7	11952.3	14055.9	24005.9	21300.4	19844.5	23186.1
chr14:104450870-104466441	28161.4	27119	28521.2	29923.2	24002.1	28149.2	33357.2	24099.4
chr13:22002350-22003422	22360.1	17382.4	20232.8	24613.6	23975.4	20097.5	25893.6	27010.7
chr16:30282474-30284488	14221.2	11998.6	11994.1	15377.7	23962.2	24873	20518.1	26793.6
chr2:159061706-159062786	14784.1	19315.6	15236.1	19397	23946.8	19472.5	26198	21410.9
chr3:152979155-152984189	12292.4	11060.2	10608.5	13276.4	23943.8	23321.2	27637.6	26542.2
chr5:98165327-98167803	19245.6	13328.5	17719.5	14661.7	23937.8	22049	16963.6	26336.8
chr9:97686441-97688795	20247.8	15464.5	19486.8	16322.7	23920.4	22494.1	22329.8	21705.4
chr7:110625529-110631887	17311.1	14060.2	12800.5	14001.8	23914.7	19452.7	17638.2	22062.1
chr8:26977590-26981595	10943.8	11280.4	9785.12	10329.5	23890.5	17896.6	17386.8	20590.8
chr8:108755252-108757330	19106.8	12180.4	7324.15	13985.6	23890.3	21384.8	22423.6	23208.3
chr14:39470739-39472623	15650.1	14157.4	15387.9	17226.9	23881.1	23451.7	25527.2	22974
chr13:119834892-119839617	15340.5	15405.1	14305	15857.7	23879.8	22034.4	21975.9	20532.9
chr4:47091556-47094021	11538.8	14329.6	10615.7	11073.5	23879.1	21498.9	21664.5	25589.7
chr7:65609702-65612048	24698.6	23760.1	14934.3	18581.6	23876.4	20804.3	18150.8	19823.4
chr16:90384580-90389931	14507.2	14256.8	10129.3	13394.7	23870.6	21968	22545.6	20670.2
chr13:21998847-22000066	31386.7	36902.6	30583.3	29674.3	23858.5	27707.3	30793.5	22919.8
chr15:73915637-73918313	18626.3	15497.4	14257.3	13901.5	23858.2	22821.3	19267.1	24121.6
chr4:63312805-63319846	24573.1	19842.4	17961.8	21223.3	23856.6	21998.1	20402.1	27485.1
chr3:107187787-107190034	23202	23005.8	18830.3	23143.3	23839.4	24877.9	19101.8	23323.7
chr3:7611452-7614079	14813.5	14743.5	12638.4	16139.3	23830	22124.8	27157.7	24537.4
chr13:48672233-48673478	11005.5	8752.29	14061.6	12759	23819.8	25779.1	19858.7	21496.8
chr16:17806174-17808191	14825.4	12568.8	13488.4	12619.7	23810.3	17710.3	11811.8	17328.2
chr6:52272761-52277155	18951.2	15501	16976.8	17981.4	23809.8	20916	18958.5	20042.5
chr8:14380707-14384202	23595.4	18676	18532.8	22111.8	23806.9	23767.7	22442.1	19261.3
chr18:67342734-67344500	12376.9	8596.33	9802.59	11938.2	23786.8	16880.6	18163.8	22916.6
chr1:133163224-133165654	13051.9	9726.53	8577.58	8047.18	23755	17835.3	13492.1	18144.2
chr1:82585558-82587815	19747	20152.8	11796.8	17570.8	23750.3	22316.5	23562.7	26149.1
chr8:106507654-106508310	19375.6	17767.6	10051.6	16392.5	23748.8	19560.3	15542.4	19010.7
chr4:45687265-45690466	21162.9	18891.2	15422.5	16494.5	23743.3	21797.3	21878.1	20287.5
chr1:63272112-63274541	20017.2	12346.8	11207.9	11727.9	23732.8	24654.7	24548.8	20165.6
chr6:83702095-83706369	23642.5	18695	14984.6	19295.3	23711.9	28087.3	19100.6	25359.2
chr4:120285110-120291632	13458.1	14595.7	12149.8	13100.3	23706	16252	14948.4	18752.3
chr6:18687074-18689374	32977.5	24314.8	21669	31285.6	23702.9	24391.9	29611.6	24492.1
chr4:47279019-47289743	20280.6	17764	20681	21409.3	23702	25545.8	22257.3	23322.9
chr2:150687588-150693353	21085.8	20774.8	19029.1	22675	23701.2	23362.3	21325.9	26601.6
chr4:44557364-44562920	20491.7	16339	13857.8	16046.9	23696.3	23909.8	18415.8	24278.3
chr11:113949868-113952112	17665.9	12126.3	13864.7	16118.6	23689.3	22282.2	17366.8	16424.8
chr1:135764568-135767695	14162.4	10692.9	10775.5	10645.7	23687.4	18744.2	17720.9	24105.3
chr10:24710251-24712989	25234.1	21482.9	18840.5	23117.1	23682.6	22620.5	23025.2	24027.9
chr1:119254446-119257383	28099.8	21021.9	21136.9	21467.4	23679.6	20607.8	20662.1	25567.8
chr3:96454564-96455962	20919.4	15386.7	18247.1	16181	23677.4	13216.8	13380.3	15165.8
chr2:75589472-75590631	13274.6	14905.3	13047	12765.2	23671.6	20874.6	25019.8	29747.9
chr15:102959708-102993320	17252.4	16818.5	14105.3	16845.3	23669.3	24990.6	21040.9	20295.8
chr6:32398684-32402934	20756.5	20445.1	18005.6	21808.6	23653.2	24653.2	26879.4	25095.8
chr12:57531663-57556754	39113.4	34775.7	30140.2	30915.3	23653.1	22703.7	23860.5	24763
chr3:145756728-145761772	16416.2	13745	15280.7	19110.6	23641.7	23520.8	29113.1	21058.2
chr6:32478089-32480566	19060.7	19237.6	15769.6	14498.3	23629.1	23896.8	25392.4	23449.5
chr16:50731426-50734363	17162.7	15486.7	21236.2	21696.7	23606.4	24089.5	31350.7	22638.1
chr6:89258844-89261283	11107.5	10120.3	10781.2	9916.61	23605.5	21344.9	17059.3	19961.1
chr13:78209480-78211943	20542	19783.4	18725.7	24139.6	23596.7	16707.2	22171.5	22104.9
chr10:19371409-19375147	34006.1	23134.7	26376.4	28563	23593	24020.3	29174	26894.5
chr7:96535903-96541363	35202	31667.4	24282.5	25846.7	23592.3	20526.8	22203.3	20580.4
chr11:33194997-33206176	18315	16863	12687.5	15057.7	23586.1	22948.4	16789.5	20737.1
chr2:170494601-170498589	21160.7	18490.6	14959	17152.4	23564.6	21389.2	16920	20199
chr9:98031505-98034140	19840.5	13585.9	10238.3	11959.6	23560	17730.1	16722.8	20726.2
chr11:22846400-22849361	29480	24531.3	25704.4	25788	23502.2	27974.4	25318.8	23612.5
chr13:98204420-98207140	9161.27	7598.67	7281.62	6607.9	23492.6	19767.3	17647.2	24872.9
chr6:72786566-72790006	13879.7	10470	10574.6	13412.7	23483.1	20282.9	15763.8	21573.6
chr10:60524445-60526621	17858.5	16876.4	12692.7	11449.5	23470.6	16727	17313.7	23378.6
chr5:67212192-67217241	22951.9	19609.8	17766	20861.3	23469.6	19681.8	20136.5	23359.7
chr14:12335408-12352137	22738.5	21042.6	22112	23649.4	23462.6	22443.4	25586.4	24053
chr3:107580253-107588863	19180.3	17307	17945.5	20880.9	23439.3	23871.2	22546.8	23446.1
chr6:31659887-31661711	16478.7	13763.9	16017.6	14720.8	23435.6	19916.4	17440.2	19297.3
chr13:115099892-115102519	20265.3	15221.4	17976.8	17624.9	23424.9	25802.8	33819.3	28740.8
chr8:35374708-35377684	12166.7	12299.5	8435.05	10292.8	23423.6	25562	19591.1	28415.7
chr14:70962865-70965883	26980.1	25161.5	16777.4	23812.3	23423.3	26409.6	29568.6	24042.1
chr1:119388503-119390138	21196.7	18015.3	14544.1	18713.5	23415.2	26783.5	22768.7	29005.8
chr6:100212492-100217357	21948.3	20642.7	13498.7	16745.7	23394.4	17115.1	17402.9	22308
chr11:119046335-119060952	8359.02	7063.31	8582.32	8979.13	23383.1	22593.1	12460.8	16686.4
chr7:116028980-116041527	16950.3	15829.6	15336.2	16953.8	23375.9	21659.5	19927.5	23549.4
chr10:121033137-121039240	15122	11708.6	16128.5	19211.5	23358.2	26382.6	28931	22242.3
chr3:96345747-96346587	32677.7	28151.1	20814.1	24717.3	23348.8	27245.8	16421.5	25023.1
chr1:15890883-15893384	20506	17894.9	18358.9	18393	23347.3	20427	27984.5	30114.4
chr3:104788127-104790477	12272.8	13217.3	8653.56	15123.7	23345.3	22150.6	23314	26058.4
chr7:66839231-66844590	16207.5	15097.2	15733.9	18010.4	23324.8	22337.4	18222	21170
chr14:55780651-55782150	12736.6	7088.27	10562.8	12535.1	23312.8	13970.6	21059.1	17623.6
chr8:61223000-61226638	18919.1	18218	15504.7	17224.3	23304.7	16052.5	20941.5	19800.8
chr9:96436811-96439045	11925.5	11210.8	13035.7	12882.7	23286.4	21235	19816.1	24817
chr10:117628607-117631089	14056	14687.6	16643.5	17114.2	23277.7	17706.6	21472.2	19171.5
chr3:96474556-96475892	12942.9	9006.48	9744.86	12735.3	23271.5	15311.4	16144.3	20868.2
chr12:33144955-33148250	15844.8	13665	19031.6	13943.3	23269	22830.1	25277.6	24157.7
chr2:38931353-38932754	10523.2	13517.8	14022	13142.9	23256.5	17049.3	15460	21536.2
chr1:152409203-152411142	25605.6	20149.7	18008	24543.2	23256.1	25422.4	23599.2	22559.3
chr8:75211927-75218140	22763.5	22542.3	16888.2	21756	23255	19929.1	21903.2	26126.7
chr4:44537190-44539397	29444.9	18921.3	14542.7	16101.1	23254.4	14204	16464	20594.6
chr3:129967537-129971411	14143.9	16471.1	13853.6	16995.2	23247.1	22449	26562.5	23584.9
chr1:192089551-192093815	6858.31	6760.87	7128.25	8182.24	23230.9	19836.3	21683.2	21200.8
chr14:118668105-118669438	25025.5	20234.7	20419.8	18459.5	23225.9	24158	19631.2	28652.5
chr1:120072871-120074233	13852.5	11180.3	6429.99	16076.8	23194.2	17462.4	21067.9	25034
chr2:145162412-145170307	15073.7	13383.5	14138.2	14530.1	23180.4	23560.5	23746.6	24887.9
chr1:120594500-120607579	24565.4	22744.3	18973.8	20290.5	23172.6	22976.5	21965.5	23882.2
chr2:12299669-12302702	22995	23546	20384.7	23029.6	23165.9	23458.6	26336.2	23311.2
chr14:55760911-55763690	11190.1	9568.26	7323.1	8441.78	23164.7	14076.5	16176	21843.2
chr4:44565642-44568863	18278.3	17950.4	11670.6	16530.7	23164.6	20142.4	20896.4	23728
chr18:65933754-65942192	17522.8	15125.8	14493.3	17838.5	23163.2	19838.8	21959.5	21994.3
chr18:77794021-77796141	7757.31	8323.9	8253.28	9089.24	23155.7	22159.5	14508.9	20096.6
chr6:51167949-51176831	16599.3	13370.2	13481.3	14983.8	23136.1	26462.4	23667.6	20341.7
chr1:118981447-118982989	24547.4	16117.9	22903.5	23134.7	23107.1	19808.4	19535.8	20310.6
chr15:97995313-98006455	12449.7	12738	9400.06	10871.5	23103.6	20516.3	17157.4	18772.7
chr10:121349237-121351790	9835.42	10698	8909.2	10077.2	23082.2	17106.3	21296.4	21287
chr1:74889280-74894275	10576.3	14062.1	11489.3	12547.2	23075.9	20298	18836.7	20266.3
chr1:62904487-62910903	14319.3	12796.8	15829.4	16350.6	23069.1	23379.2	23015.7	26012.5
chr1:121176639-121181125	22275.1	19429.6	17611.6	20958.6	23066.3	22886.7	30752.9	20104
chr15:64359338-64363992	31781.1	26757	20984.1	25100	23047.2	21128.6	23503	22178.5
chr4:85513157-85516475	12128.4	12944.8	12583.3	13411	23041.2	24664.1	24278.3	25410.6
chr14:119136250-119139552	12515.8	11855.3	9800.83	11221.8	23034.5	21502.4	21883.4	22628.8
chr7:143756136-143758488	14343.8	13028.7	12538.8	13021.3	23030.5	16760.7	17295.7	18857.6
chr8:55345739-55351758	38476.6	43269.1	28787.5	33892.1	22996.8	27187.3	31030.7	37280.6
chr2:151701404-151703116	9591.15	11801.5	11328	12102.5	22994.7	14420.1	13067	17125.1
chr11:112780484-112784238	12839.1	10136.8	10312.9	10544.9	22990.8	20687.2	16736.5	16699.4
chr1:77509800-77517996	13762.3	12403.9	12377	14375.7	22987.5	24045	20680.5	21971.2
chr2:74745039-74755482	23665.4	21793.4	17972.9	20104.6	22979.4	25015.7	22837.8	22670.4
chr3:104389799-104391709	21050.5	15932.6	17689.6	17017.3	22974.7	18157.2	23337.5	21975.8
chr2:158606684-158618292	17905.5	15538.4	13246.8	13687.2	22969.6	19212.5	15658.7	18473.7
chr15:12738213-12741871	18264.8	15321.9	16866.5	17282.1	22957	19200.9	24151	21053.7
chr6:115990466-115994696	11044.9	12999.3	9083.55	11046.6	22952.5	20249.9	15332	23629.9
chr18:12333151-12335168	11248.2	12274.5	5916.5	13978.4	22942.8	16617.3	21251.2	25277.3
chr4:46533944-46536915	11931.8	9348.67	10095.6	11699.8	22937.2	23983.2	19863.7	17482.8
chr9:119559587-119564016	24106.4	23657.2	13219.7	15648.4	22928.7	24741.2	13569.3	19684.8
chr11:22827011-22828215	37312.2	29723.2	22731.7	24345.3	22921.6	27611.2	19423.3	26570.2
chr11:33746734-33748098	22957.3	20952.5	20666.3	22069.3	22915.7	28221	19832.4	22840.1
chr19:16865112-16881108	30883.9	27026.2	26750.8	28956.2	22906.3	21069	22965.2	20212.9
chr15:82950335-82953159	15810.8	16412.2	8984.32	11639.3	22894	17175.2	14082.4	19229.5
chr2:74718484-74729096	19149	20428.6	14718.1	19456.4	22892.9	24949.4	24638.3	22367.6
chr12:76403112-76406464	10717.5	11545.9	8324.24	9400.57	22878.6	13531.7	13554	18449.2
chr14:34820054-34824213	28022.8	21835.3	17674.2	22129.8	22864.1	20602.5	16817	22977.2
chr2:132384226-132387055	9500.94	11268.5	7928.47	12606.5	22838.8	20127.6	21268.5	25881.8
chr4:108030286-108033806	9832.75	11402	6356.03	10331.4	22836.9	15206.5	16430.3	19041.6
chr1:182958183-182960586	13603.3	12128.1	10181.9	11322.1	22827.9	17213	14689	22764.4
chr14:46378674-46382186	20766.1	18738	15846	19247	22817.8	22008	26183	22567.8
chr1:152399458-152404829	15943.4	14325.5	14284.1	16375.9	22807.9	23240.9	22231.2	24692.4
chr2:130575653-130583637	8685.66	10071.2	9541.14	9243.73	22790	17255.5	15962.7	21661
chr7:79541921-79545578	15638.6	13215.8	11515.7	15591.3	22790	21582.2	13815.7	19227.9
chr3:130179795-130182361	18070.1	14372.1	15669.3	18575.2	22782.4	17104	25081.4	24027.1
chr1:39649499-39651441	9547.91	13954.8	10836	7310.93	22782	14981.4	17573.6	24578.4
chr4:21672491-21675382	34881.9	31025.9	30647.8	38134.9	22773.3	22311.8	28044.3	23252.7
chr7:65103796-65106202	24158.4	19651.6	16284.7	19604.8	22760.2	20171.1	21569.7	24601.4
chr5:99597481-99599167	23082.5	17214.7	17351.8	19323.1	22750.1	20340	14509.7	19020
chr16:91320104-91321697	17319.9	12585.3	13592.3	16150.1	22745.5	17999.7	16974.2	16161.8
chr4:99571893-99573787	19666.2	17924.6	12824.7	19587.9	22743.7	19724.2	27028.1	23598.7
chr5:52563600-52566557	14597.5	12157.8	12821.4	17387.9	22739.6	17627.2	23390	25845.5
chr8:105267919-105273187	11240.4	10571.3	12151.7	13374	22732.7	19110.9	14369.2	21941.9
chr14:39473228-39475733	17516.2	16070.2	18734.3	18709.4	22726.1	21151.7	24505.7	20002.9
chr10:100014937-100018745	20982.3	17057.7	16553.9	20593	22717.6	20877.7	23157.7	19921
chr5:33720032-33726917	11318.2	12550.8	7382.71	10283.6	22716.3	21100.9	16242.1	21470.8
chr3:96404233-96405079	20721.3	20701.8	15759.5	14821.9	22712.5	18725.7	9667.59	13495.8
chr9:95404515-95408546	16293.3	14732.9	10741.3	13942.3	22694.5	19563.7	15145.5	26449.5
chr4:98726121-98727678	10798.1	10539.9	11386	10056.2	22665	15291.5	16318.5	24053.1
chr10:18843162-18847614	12123.3	13145.3	14849.5	14524.9	22654.8	19395.7	23825.1	22082.1
chr4:154201254-154208086	12311.9	13652.9	8934.37	9154.64	22632.3	18598.3	15348.4	18659.3
chr19:41116319-41119142	23827.1	15325.9	14426.8	17126.9	22619.3	27010	19234	17934.3
chr8:95136302-95138672	12562.7	11149.1	10144.5	13302.9	22598.2	19647.4	17465	24258.7
chr4:135146415-135152574	15171.3	15803.6	12156.6	11318.8	22596.7	19688.5	13646.4	15235.4
chr2:65236469-65240882	15413.1	17056.5	13002.9	17942.1	22587.4	18634.4	23101.2	22278.6
chr5:24523570-24531210	14179.2	12508	11663.1	11745.3	22587.3	22073.4	18190.4	18985
chr12:109068352-109072668	15852.2	15744.6	11428.8	12489.1	22585.9	18366.2	15500.9	14750.8
chr5:98252776-98256849	15189.3	14868.8	13188.6	14714.9	22583.8	20216.2	22524.5	21812.4
chr18:78322325-78323808	16527.4	20072.5	16518.6	12953.2	22576.4	19200.4	25266	21726.3
chr11:33822037-33826501	26028.3	20173.1	16896.4	18507.3	22575.8	19751.8	20091.2	22378.2
chr2:118662397-118664748	9924.82	9395.33	6659.54	11243.8	22562	16422.4	15957.8	20435.8
chr10:69397458-69401199	10984	12447.1	11441.9	14830.8	22558.1	19069	21542.8	25708.1
chr1:156179327-156180640	27963.6	32398.9	26005.7	24671.7	22539.8	15311.5	20017.7	18211.8
chr6:29213356-29216976	12105.9	13340.1	11761.2	12803.5	22531.7	21811.2	22420.1	23256.5
chr11:119040394-119045981	12157.5	9748.95	8220.74	8410.55	22510.9	18416.7	10696	13213.8
chr3:109994950-109998437	28962.6	25679.9	26814.6	26099.9	22501.1	21132.8	25341.6	25202.5
chr8:128357214-128360680	14693.3	11202	11478.7	16719	22498.6	19178.9	19087	23821.6
chr3:5206781-5212503	26734.7	25529.8	31363.1	28416.9	22484.5	24328.4	24407.3	22233.7
chr7:143443375-143448236	17372.4	15259.3	11154.8	15119.8	22479.6	23334.8	14076.9	15987
chr5:77094557-77096443	13125.7	12575.3	12988.4	11853.9	22469.8	15881.5	18490.8	22327.3
chr10:12939406-12942415	17994.4	10550.5	13024.3	12641.1	22456.2	20436.6	24506.5	22124.8
chr11:32286653-32287863	10831.8	12596.2	9701.03	9615.68	22445.3	20084	14317	14462.1
chr5:73006648-73008759	16171.2	13120.8	11112.2	16284.2	22439.2	25253.8	18251.5	22346.9
chr19:42430751-42433247	11928.1	10267.2	7653.31	8964.99	22436.3	18716.8	15343.3	19144
chr10:42612891-42614695	15809.6	12129.5	17721.8	20991.3	22436.2	24255.2	21920.3	21027.2
chr12:8290488-8306764	24424	21167.8	21582.9	21904	22426.6	23084.6	22216.4	25281.8
chr16:34093154-34096442	8262.05	6574.09	7281.69	9566.3	22415.7	18450.1	21580.3	20394.4
chr6:36808263-36811775	11773	8119.03	11989.4	10744.2	22411.2	22814.7	21149.3	18856.5
chr10:44523452-44530495	23151.1	18189	24217.2	25043.6	22394.3	23408.1	25732.2	23888.5
chr1:73912995-73915123	20365.6	17456.4	15828.2	17258.8	22381.8	17296.5	11834.2	17501.8
chr15:103364360-103368602	8163.62	10376.5	10552.7	10621	22381.2	21317	19740.8	22250.5
chr9:65141541-65143024	11322.8	8501.29	9330.89	7012.89	22361.1	15598.1	9831.04	15952.6
chr2:113756714-113760830	22874.4	14714	16012.7	18574.1	22360.7	13714	19030.3	23242.3
chr2:149828240-149832894	14586.9	16977.8	15422.6	17175.3	22358.8	21259.9	22861.4	24223.2
chr17:71961618-71964595	17103.2	13547.9	17780.7	16010.5	22356.9	18875.5	20527.6	17064.5
chr8:88271427-88274206	11664.2	13221.3	8397.34	10704.1	22355.2	19339.9	15129.1	22860.6
chr4:83322135-83326238	12429.1	9786.56	12609.4	10647.2	22330.8	18597.7	19720.6	23724.9
chr3:110143309-110146665	25349.7	20392.8	21432.3	26505.1	22329.3	25512	28272.9	23530.2
chr10:120551078-120554434	23129.3	21543.4	14844.5	19833.2	22327	20681.2	20839.6	23482.1
chr2:173274283-173276141	17474.9	12385.5	17474.8	15399	22314	21292.4	23534.6	31760.2
chr6:97614805-97618070	12084.4	9893.74	12531.7	14107	22305.8	20597.6	22671.5	23199
chr1:78207926-78212092	19130.8	16024.3	15830	18458.8	22293.4	24600.4	24516.6	21675.8
chr2:102550511-102552744	11976.9	11929.8	13377.3	15220.3	22289.7	23040.6	25226.7	25147.2
chr5:84411513-84418988	24524.2	20676.3	25804.4	26132	22267.4	21859.9	27743.5	23377.7
chr1:153184760-153187610	9363.05	7911.61	12364.6	11010.7	22257.2	21282.6	23221.1	22033.2
chrX:60887604-60901803	17609.4	14698.7	13826.6	15159.6	22246.7	19586.8	21662.1	21890.9
chr4:154495018-154504022	24848.2	19859.7	15132.9	15992.1	22243.9	21194.4	14160.6	14758.9
chr18:73121214-73127203	22395.2	18547.4	21734.2	20319.6	22242.7	22171	22178.8	19103.6
chr4:45758068-45760533	14374.5	15115.6	14467	16921.3	22195.8	33052	20016.2	25643.7
chr18:80983708-80995815	20116	18955.6	14806.6	16506.2	22191.6	18522.4	19144.2	19214.2
chr14:100285145-100287499	15467.4	12452.8	11404.1	15843.1	22189	18669.8	16520.4	18574.3
chr4:98815349-98818437	18129.7	15282.2	13444.3	17334.7	22188.5	16633.9	20761.4	23712.9
chr1:74804437-74809029	12835.2	15730.8	13136.9	13610.7	22176.6	20093.7	16829.9	23000.3
chr1:9620532-9623170	26494.7	21804	20889	18858.1	22170	17983.3	17150	21889
chr18:62178375-62180916	9589.73	9690.48	7874.09	9638.91	22164.6	18774.2	18239.1	23364.5
chr1:62932602-62935756	16404.3	12042.6	12299.5	13047.7	22163.2	23180.4	24009.5	26461.9
chr11:44610599-44614249	14302.8	11445.4	10179.6	15460	22153.2	24143	19527.7	23372.2
chr2:136057078-136061812	12550.9	10615.5	11917.3	16024.4	22146.7	24947.6	26590.4	27891.9
chr17:66909897-66912986	21283.1	16574.7	15754.6	16969.6	22137.8	19633.4	23941.7	18506.8
chr3:83124579-83130973	22155.2	19565.6	17083.7	20142.3	22133.4	14596.6	19778.4	23042.9
chr6:29984827-29986844	7703.53	6446.81	7763.99	8867.66	22120.3	22142.2	20433	19365.2
chr7:67049912-67052670	27316	23128.3	19944.7	21099.5	22114.4	20641.4	17416.3	23589.4
chr2:118695461-118697910	13037.4	13842.2	12315.1	14618.1	22110.7	16117	18287.5	22655
chr3:14885993-14887533	20435.2	20624.1	18730.5	19892.3	22074.7	23087.2	17331	25901.3
chr14:32592811-32604637	14844.6	13007.9	11646.3	15317.1	22072.9	20182.6	19172.5	18846.3
chr10:61976144-61980931	14031.8	13324.6	11060	12587.8	22067.4	18398.3	18989.9	19044.7
chr4:126731424-126737272	12090.1	10285.1	11008.8	11964.5	22060.9	19270.4	14513.3	18006.1
chr18:82163477-82170970	12911.6	15178.4	14769.9	19750.2	22058.6	22727.4	13773.8	21103.9
chr8:90149481-90150942	20354.7	20401.2	8443.38	20014.1	22058.4	17428.8	26183.9	22695.1
chr4:148871437-148875552	22080.8	19805.6	12826.8	15077.4	22050.3	22361.2	12455.1	17517.9
chr3:107152022-107155635	29585.3	24548.1	23697.9	30920.9	22047.2	21880.1	23763.2	22574.2
chr1:74121738-74125693	15054.6	14819.6	12709.2	14098.6	22039.5	17192.1	15519.7	20033.2
chr12:8770862-8774464	16022.4	10613.8	8983.07	18292.5	22016.7	21139.1	21685	22223
chr13:78179210-78180857	18495	13270.1	15854.8	21876.9	22014.6	18224.8	23751.8	23463.5
chr18:67389340-67394140	11986.4	11614.9	10741.4	12559.3	22009.9	18624.6	20862.1	24655.7
chr10:126368261-126370714	22714	23631	23058.1	20913.3	22007	21682	23844.1	23689.1
chr16:87575047-87576486	18340.9	16525.9	21810.2	20099.2	22004.5	20604.6	30953.6	24520.4
chr2:60381992-60383987	17304.8	15851.4	12488	11845	22004.4	19792.5	21801.5	26359
chr19:47276088-47283952	19544.4	16200.3	12554.1	13397.4	22003.1	18241.5	14533.3	21422.6
chr3:70101162-70103176	42674.7	41624.2	28027.9	30933.6	21989.8	19096.5	22438.3	22093.4
chr14:69169698-69178043	20182.4	17059.6	18320.4	18931.1	21988.4	25187.8	24691.2	23401.6
chr6:82772010-82775505	16635.7	13377.8	15871.2	17692.6	21970.2	21861	17777	22551.4
chr1:6358686-6360566	13101.4	11509.5	11607.1	12029	21960.5	17673.4	20066.3	26414.4
chr6:100030298-100030928	22861	20585.8	15225.1	21291.8	21955.2	21555.6	19837.7	19932
chr7:96208415-96217176	24617.1	20859.6	20047	23543.9	21950.4	18795.1	18095.4	21801.5
chr3:138064986-138070592	14507.1	13543.3	13369.4	14100.9	21934.9	16696.1	14452.3	23596.2
chr8:71681324-71691201	12376.8	10697	9484.27	12546.3	21908.2	16660.6	15246.6	20986.8
chr8:36612815-36614742	18085.7	13565	16866.6	21232.5	21906.3	17908.2	19513.1	15283.6
chr3:98426915-98430368	9798.96	10506.4	11003	13022.6	21904.8	18325.2	17052.9	14637.3
chr8:14745398-14747528	30065.3	29926.3	23846.1	24329.3	21890.1	27204.1	21882.2	23138.5
chr5:3335008-3344918	15100	13788	14255.6	17143.7	21882.7	19687.3	22039.1	20519.8
chr13:72627032-72641855	22467.1	20650.9	15930.5	19108.1	21872.1	19104.5	17386.9	20281.8
chr4:44569251-44571881	18921.8	15350.7	13777.5	11377.2	21868.9	19753.3	16945.2	17894.3
chr6:29430438-29435810	14080.3	12460.1	8899.81	10675	21868.8	19106	17620.2	21710.9
chr1:160044087-160046928	15664	12636.9	12857.4	17186.6	21868.3	15500.8	22793.3	18425.2
chr15:98897109-98899080	9841.29	8308.54	11053.3	13343.4	21860.4	15452.9	15075.9	19993.5
chr4:122959859-122961696	9723.36	11211.4	12180.2	10595	21857.2	15067.8	16723.7	19470.6
chr2:80444442-80447943	15193.4	15458.3	11630.4	14881.3	21854.5	22489.3	20264.2	21332.1
chr19:41104856-41108216	21997.8	20202.8	15173.8	19357.7	21850.7	26948.1	13836.1	20200.3
chr18:76061870-76064236	13047.5	17898.2	12796.8	10910.9	21850.6	27100.7	20452.9	25153.3
chr1:152621682-152623849	9869.21	11356.8	8660.31	10759.3	21849.4	20358.8	19430.6	24099.3
chr1:34677526-34680495	10374.1	11016.7	9970.39	10897.2	21837.5	20564.7	15427.4	18126.5
chr15:74208424-74212063	19637.7	18920.4	10610.1	16749	21835.5	23183.6	15941.6	22258.5
chr1:74945349-74952704	11992.2	10563.2	9777.91	11489.6	21821.4	19876	14913.5	19092.1
chr15:98802841-98810349	11270.9	8117.16	8856.42	7827.59	21821.2	16084.1	13680.2	16621.1
chr6:25687940-25690835	19114.1	21688.6	18092.1	20623.3	21816.3	15738	20808.7	23862.1
chr5:50057472-50059563	15935.3	19273.7	12408.8	16591.9	21805.6	18395.1	18644	17693.2
chr8:12486546-12488309	19075.2	17319.4	14600.1	19216.6	21804.1	10370.5	10480.1	17314.4
chr17:48947767-48948920	22352.1	27332.2	15014.8	18572.6	21787.7	22556.1	20804	28860.3
chr7:25685896-25690263	8925.95	8567.95	8687.48	11759	21786.4	13974.2	13465.4	16377.6
chr1:132191350-132193474	11374.8	10778.6	8017.18	8455.35	21782.1	15311.4	15530.5	20499.5
chr12:73109748-73113445	11731	10581.7	7968.07	9984.12	21776.4	18665.3	15698.3	19201.9
chr13:60174863-60177946	10466.5	9286.94	7396.01	9733.49	21772.2	15506	13542.1	15733.2
chr2:10368736-10376690	20483.2	18575	20424.9	22451	21767.7	20057	26374	24748.1
chr6:88186672-88208978	20582	18469	14548.9	16601.2	21762.8	20995.3	14237	18381.1
chr15:64918280-64925035	21310.1	21792.7	16784.2	20942.3	21762.1	19000.8	16763.8	17499.6
chr3:135825789-135830567	9275.55	10440.9	11444.5	12021.8	21752.3	23229.4	23651.8	20508.1
chr4:55528962-55535305	13806.9	13012.7	11473.5	13562.9	21743	14957.7	14403	19661.9
chr9:87143482-87146467	16859.6	19569.5	14017.8	15709.5	21742.1	21918	19937	23316.6
chr12:104592496-104594433	24575	16115.4	16276.9	17774.6	21736.8	22370.5	18062.6	17817.9
chr7:79193929-79195228	26354.3	20280.1	15151.9	19660.6	21726.4	14087.1	15611.8	19735.3
chr6:121244701-121246584	11313.1	10752.6	9771.85	10021.8	21716.9	21452.3	22298.1	18019.9
chr8:121113319-121123391	16013.8	16288.9	11044	11720.9	21712	18314.9	13508.7	14176
chr19:54044471-54050997	13016.5	13525.7	13389.3	13961.1	21708.8	18307.7	14393.8	19827.1
chr7:81857868-81864556	24141.5	21684.2	14228.7	18304.5	21699.8	19647	16379.1	22197.3
chr6:32314038-32316509	29114	23582.9	21070.7	21735.2	21687	23078.7	18354.3	21298.1
chr8:57331398-57342348	34820.4	28679.5	30815.7	33126.6	21684.7	23225.6	27295.7	22639
chr11:32957822-32959923	18582.5	13195.4	10481.2	16472.5	21683.2	19952.4	23888.3	22677
chr2:163053921-163056060	9751.7	11746.1	7870.68	11560.8	21679	13908.5	17747.5	21275.9
chr6:6215269-6218345	12478.2	15306.2	13858.7	15762.7	21670.5	20045.3	21606.8	25766.3
chr6:18512873-18515722	19976	16847.9	11678.2	16493.5	21668.1	16797	16807	20665.4
chr10:115584791-115590706	10123.3	11679.7	11339	10844.4	21655.5	21123.6	22750.5	23810.3
chr11:33781443-33783462	18561.5	11970.6	11147.6	14803.1	21643.2	13579.6	17647.4	18096.9
chr1:136049556-136052024	15368.8	11440.1	7979.48	10037	21631.4	17141.8	11883.2	18639.1
chr18:20555535-20560088	16606.7	17295.7	20145.1	19520.3	21630.4	19703.4	24764.9	21362.1
chr3:142492567-142497970	25184.9	22592.6	22482.7	26688.5	21630.2	24158	29507	22349.6
chr10:123262970-123268512	16046.6	12769.4	16769.8	15807.9	21621.9	17959.2	19671.5	20423.7
chr8:40861226-40865666	17725.2	16103.4	18175.5	17265.8	21621.3	21915.3	26317.1	23408.9
chr5:37858918-37863254	17773.1	15982.5	12214.2	14497.3	21602.7	20526.3	20941.3	19228.2
chr14:118223542-118229696	28511.6	25498.9	23070	23204.9	21600.5	25591.8	26991.8	25222.3
chr2:38703901-38715162	20926	17611.9	14116.7	17521.5	21596.8	19777.9	15439	20267.3
chr5:41371416-41373645	27790.8	19521.7	25130.2	27616.3	21594.8	28576.9	32693.8	21833
chr16:17208180-17212437	12357.6	10675.9	10387.4	11190.2	21588.9	18534.8	16399.7	20408.1
chr13:97069591-97074325	14661	12493.2	12415.6	14241.7	21579.7	22144	24076.2	20463.1
chr12:50943374-50947432	30746.4	25100.1	23922.8	28711.4	21565.2	27489.4	28739.7	26089.8
chr15:99094590-99099861	11475.1	11031.6	9002.64	11197.3	21561.9	20111.5	13544.7	17329
chr19:28676122-28681099	16676.7	13458.5	12990.9	14120	21552.4	20052.9	22923.4	23934.3
chr6:100497904-100499429	20563.4	14952	17492.4	19039.3	21543.4	22738.8	19290.2	19234.2
chr18:20961139-20963050	12174.3	10339.7	13234	12657.1	21528	17832.3	23879.5	26077.3
chr1:62793745-62795177	15715.9	19969.6	20714.8	18555.6	21526.9	29470.6	18205.9	22223.6
chrX:12133181-12135468	10149.7	7168.24	7852.21	6776.06	21525.6	15016.3	14088	23048.8
chr12:112368953-112373016	20188.4	15505.3	12994.6	15441.8	21513.2	20925.6	16623.6	18427.3
chr13:21980056-21986228	13628.9	14712.9	14168	17145.3	21512	21980.6	19162.3	19737.2
chr15:37229758-37235463	11015.3	11895.3	12537.6	13543	21510.2	24013.4	19990.8	21240.5
chr9:87726705-87742295	34538.8	29427.3	26329	28407.1	21510	20814.2	19587.6	18628.4
chr18:59174326-59178454	18869.6	16825.8	13416.8	18712.3	21495.8	16807.4	20036.5	24010
chr10:61417718-61421058	9027.14	7919.69	7461.84	7800.88	21484.2	18450.3	14114	16973.6
chr10:18317696-18320733	13118.1	11767.2	12417.9	12988.5	21472.1	20495.2	20509.6	20293.7
chr8:127069514-127071027	26999.8	19806.4	18402.3	22253.1	21471.2	15996.4	20075.4	16091.5
chr13:75706345-75711204	17135.1	16257.1	18123.2	17253.5	21455.5	20571.9	26304.2	23326.3
chr13:97823238-97826529	12234.6	11305.9	12064.4	15708.1	21455.4	22145.7	20353.2	24305.5
chr2:36092770-36109528	21072	19896.9	18165.1	22300.1	21441.8	19848.2	19872.1	19769.4
chr4:125559528-125561188	32734.7	31567.3	14659.6	14913.1	21439.6	18576	13269.2	18060
chr6:90986546-90990025	13269.4	11612.9	9660.11	12781	21431.1	18679.1	20514.1	20834.5
chr19:16433914-16440210	21466.2	21649.9	17725.9	20222.4	21429.3	18048.2	20475.1	22593
chr6:91264592-91267277	20528.9	14010.1	11482.3	13397.6	21416.6	17465.1	13576.9	19311.9
chr7:135485032-135487884	15856	14947.6	11860.6	12875.7	21403	19524.1	13554.5	16830
chr3:89314778-89323446	10079.7	9489.92	7714.72	8658.63	21398.1	19098.8	12864.5	18565
chr12:25099698-25101761	8005.81	6990.66	7336.38	9222.66	21397.8	22643.1	22790.6	26477.7
chr2:132027366-132030989	7782.36	10389.6	7870.18	10510.3	21370.1	19559.7	20157.3	23147.1
chr10:22811457-22823958	35763	29588.6	29385.9	33659	21364.1	23993.7	25886.2	21902.8
chr5:67233730-67235803	18072.5	16996.9	23259.5	19823.6	21360.1	27250.3	26545.2	28633.8
chr15:64344749-64346122	32985.7	24871.9	20905.3	22798.9	21348.6	14896.8	19632.8	23069.6
chr9:121109331-121110714	19375	16285.2	9137.42	15247.9	21348.5	19857.5	15349.6	18174.9
chr8:70742957-70744663	11533.4	9260.84	9961.64	8964.35	21343.7	14464.3	16347.4	23558.4
chr11:85822720-85847391	16598.1	14845.1	10425.2	12224.8	21334.1	21291.9	14025.1	17628.6
chr15:56692086-56694951	19092.8	18533.3	17671.3	20196.5	21333.2	20692.4	24712.8	25966.6
chr2:93461262-93463749	11693.5	11093.2	6674.05	10044.4	21327.6	19470.7	14536.9	18537.5
chr17:62877379-62880480	17071.1	14013.8	17205.1	23203.6	21326.3	25269.3	24313.6	23930.9
chr19:43605037-43606353	21236.4	21625.2	14494.9	18425.8	21323.9	21209.6	17550.2	17837
chr19:41094767-41100292	19491.7	15723.8	15803.9	17751.3	21315.5	22058.6	19599.4	20086.2
chrX:169993415-169998794	27047.9	25690.3	24302.7	27913.9	21306.2	7699.37	17926.7	32630.8
chr16:90712098-90713871	20004.9	15825.5	12763.8	17274.4	21303.8	19093.9	20514.2	19262.5
chr3:102734082-102736320	11995.6	13248.1	10865.9	12868.8	21303.3	24273.1	24900.9	25415.7
chr12:91682710-91687205	25939.7	21098.2	24339.2	25647.2	21294.9	19195.1	22568.8	21932.3
chr6:21985011-21987518	14199.2	14044.2	13519.6	16231.1	21272.5	25866.4	25625.9	24770.4
chr15:103171123-103172784	12067.8	11798.5	12794.2	14215.2	21265.6	17627.4	12497.6	15862.3
chr10:71158851-71159641	12829.3	6820.97	6460.97	10041	21256.9	20446	18584.1	28582.2
chr4:45471356-45481260	23445.8	20463.1	16055.8	20800.2	21253.2	19983.9	16798.5	18544.7
chr9:16210980-16213836	27562.4	26362.9	23743.3	28044.9	21252.3	19863.6	20610	17766.8
chr17:50188588-50191897	18331.3	12903.4	9559.59	15361.2	21247.2	21105.8	17792.9	21458.4
chr15:12548714-12551197	12655.4	12998.6	10269.3	16184.4	21245.3	21084.4	26367.7	22442.1
chr14:72531425-72533449	6593.76	7607.77	6103.73	9615.76	21214.8	16963.5	19158.4	20921.9
chr9:74846436-74853182	25110.3	21288.1	20685	19309.4	21200.1	23759.9	16820.3	16204.8
chr6:5297208-5298663	14858.4	16008.4	14897.1	16559.6	21194.3	22462.1	26148.7	18059.8
chr1:138618861-138620753	13805.7	14551.1	12694.4	14822.8	21191.6	17080.5	27520.1	20358.3
chr13:35967502-35970835	17246.4	15822.9	10429.9	15958.3	21186.9	16311	15709.3	20667.3
chr8:68276192-68277807	22699.5	18928.2	13660.8	17517.1	21159.7	15694	18338.3	22114.5
chr4:65123574-65126581	17565	18082.1	17325.2	19018.8	21158.5	18562.3	21110.1	17734.4
chr17:31761910-31763875	21631.3	19403.3	14157.2	16762.2	21155.1	17512.5	10688	12889.6
chr14:78280693-78284000	9820.3	10612.5	10893.8	11840.6	21139.9	24469.1	23595.8	18323.3
chr2:153108145-153109348	10871.1	8614.2	5790.54	6805.84	21120	17540	13825	19552.3
chr7:67062433-67068324	23243.5	23993.2	16226.6	18919.4	21118.2	23809.9	20462.6	22913.2
chr3:103101450-103104108	6712.86	9615.19	6855.44	6267.43	21115.1	14950.9	15276.9	20282
chr12:112261301-112264200	24770.1	15138.7	12759.1	16508.1	21110.4	21305.9	14127.6	14714.5
chr4:120147529-120149626	15838.2	10225.2	8539.23	9577.54	21102.9	18228.1	12190	18253.4
chr4:101291877-101294286	11327.5	12349.5	10736.3	12246.7	21095.9	19276.9	14897.5	18225.3
chr12:102283617-102288123	17170.5	14468.8	19043.8	17871.7	21084.8	23079.3	20197	18143.5
chr2:74707302-74711394	18337.9	14587.9	16195.7	16289.2	21075.5	20833.2	20007.7	19627.2
chr19:43598361-43603986	21919.2	20532.5	13422.7	16039.5	21070.2	20632.9	14047	17794.1
chr5:107716496-107730871	22362.7	19458.7	17644.3	18804.8	21069	17982.4	13888.5	16713.2
chr1:182954265-182956859	12340.5	11838.1	10601.7	11598	21064.4	20094.1	16796.3	23384.2
chr7:98488517-98490658	12446.5	13790.2	11426.2	11802.7	21058.7	16291.7	13978.6	19576.7
chr4:120240597-120243544	15270.4	15416.5	9282.43	17668.6	21054.7	19927.2	17196.6	16880.6
chr2:38688198-38692103	10686.4	12769.9	10236.5	12656	21051.8	18642.5	15467.1	21647.3
chr6:125689397-125691482	22265.8	15109.8	12536.7	18833.8	21044.5	16165.5	17612.1	16642.5
chr3:5214071-5215856	33805.9	23367.2	26270.1	30292.9	21043.3	30099.8	22973.5	22738.2
chr7:144938722-144943905	13136.7	10959.9	9478.67	10303.6	21039.1	17964.8	11321	13497.2
chr1:153548943-153550068	3799.5	7086.62	5137.22	5831.27	21034.6	22325.5	19620.3	22634.8
chr3:142393678-142396433	13512.9	10515.7	11091.7	11817.2	21029.8	16845.8	22971.4	21576.1
chr16:17795356-17800112	15179.1	15095.8	11918.3	13282.8	21022.2	22868.5	14089.6	21213.6
chr10:120201030-120202573	8554.19	6892.36	6646.25	7255.56	21011	18017.8	17616.1	19847.5
chr8:47988912-47993109	15207.8	15720	12884	13869	21004.8	20743.6	20431.5	22958.5
chr18:80976955-80982568	23370	17404.4	20924.5	20903.8	21002.5	23145.1	24215	20262.6
chr6:43263920-43268131	12075.3	12404	14336.2	17459.3	20997.9	17646.4	23096.6	21890.3
chr18:74440707-74446807	15773.7	16405.6	12135.7	14638.4	20991.1	21573.4	23586.9	21986.2
chr1:166308280-166313574	11643.3	11807.6	10487.7	12505.1	20989.8	20320.3	20423.4	21414.2
chr8:10121557-10125037	25057.4	19510.4	19566.3	20792.6	20988	22844.3	30380.7	21491.8
chr16:65814094-65817068	21729.1	20184	22486	23879.1	20986	17443.2	22281.9	24329
chr13:13782710-13786474	18304.7	17996.9	19561.1	21890.1	20982.5	18620.3	18457.7	18905.1
chr9:102352804-102354639	10855.7	6212.53	7395	7281.66	20979.9	20621.1	11156.9	19270.1
chr6:49223887-49226700	16966.2	13091	17969.4	17295	20978.5	21959.4	21932.6	17265.4
chr4:47276124-47277021	20214.8	17478.9	20916.2	24373.6	20967.6	22969	22078	23324.9
chr1:91343449-91347665	14525.2	14664.3	11601.6	12393.7	20962.4	16023.1	13899.7	16739
chr3:105451977-105455588	11326.8	10954.8	11907	11182.1	20959.4	22049.7	16626.5	19082.9
chr12:117139568-117142011	20730.1	22457.7	15496.9	20159.2	20959	23098.9	18499.3	22751
chr8:45379689-45382736	15230.6	9803.56	9637.78	11558.1	20958.3	15421	25047.5	21035.5
chr2:131545190-131547940	12809.6	13476.4	13489.9	12911.4	20947.2	19854.5	21518.5	24169
chr7:100941197-100945171	20248.6	18401.4	15823.6	16175.9	20943.2	16304.4	16323.9	15149.2
chr8:105253453-105256457	9628.02	10765	8926.57	9971.03	20942.2	12426.7	11695.3	13442.6
chr12:54200634-54206136	15346.2	17012.4	16236.1	17427.3	20917.8	19149.1	21509.3	22164.7
chr3:107169705-107173128	27111	22726.1	27073.2	28424.8	20917.1	21968.2	23736.1	20957.4
chr8:47408341-47414603	19844.8	19268.5	21200.3	21619.9	20916.5	14468.4	16951.1	20705.4
chr6:120491482-120493244	11558.5	6837.74	8959.46	10122.6	20913.5	15872.9	12140.9	17112.4
chrX:57916437-57923775	18455.7	15795.9	15150	17215.6	20913.4	22202.7	23018.2	21607.7
chr4:32949901-32953026	8046.95	8767.49	7677.76	8955.7	20911.8	16377.2	19002.6	18598.1
chr4:57781878-57784364	18202.1	9888.92	13791.4	15617.1	20894.6	19503.3	19896.1	21082
chr15:62156982-62161524	28580.9	22790	22080.3	20083.8	20890.6	24995.1	23834.1	23564.5
chr13:55822235-55843216	20064.2	16941.6	12647.3	14852.7	20879.8	20276.3	15197.8	16404.8
chr9:24775937-24779453	34035.3	32597.6	28487	29054.3	20879.1	18927.1	17543.1	16659.2
chr7:98830693-98841090	13503.8	13572.9	11276.1	13230.9	20867.2	19420.8	15907.1	18673.8
chr7:96532318-96533535	32156.2	28793.8	25315.5	27977.5	20856.3	18788.3	19630.8	16698.7
chr13:40744180-40745414	24157.3	13888.2	19891.9	21488.4	20840	16265.8	19426	16907
chr12:8446780-8448503	26438.7	24161.3	23617.1	30784.8	20826.4	23186.5	15531	18898.3
chr4:63220554-63228029	22543.8	22412.1	19864.6	23193.1	20824.9	21652.3	20179.7	26761.2
chr4:120278903-120284607	14448.2	14585.4	10093.9	13899.8	20824.6	17379.7	15683.6	18094.8
chr8:36732406-36733867	12146.6	12603.7	17196.2	16982.9	20823.7	22162.4	14065.5	14347.2
chr9:21029238-21033879	13175.5	9892.48	9347.47	12269	20822.6	15950.1	13218.3	20071.3
chr1:180481380-180484306	15399.1	11234.6	8164.87	11325.3	20819.8	15103.8	14294.7	15721.8
chr7:96419418-96421957	37968.5	32989	27581.7	29242.5	20807.1	19639.8	23685.2	16140.4
chr11:12230829-12236294	39520.7	31085.8	27230	29341.2	20796.9	20070.4	20909.8	20350.1
chr17:31697952-31699288	22397.5	24558.4	11088.1	15608.5	20775.7	13728.5	9471.46	15525.8
chrX:93284257-93303731	22235.7	20275.6	16382.8	18144.5	20770.7	18973.1	21262.3	20064.8
chr8:68733803-68736263	20235.3	17261.3	13357.1	17233.7	20748.4	20233.5	24944.8	25735.6
chr6:56565174-56571152	15456.7	15734.2	16870.4	19090	20737.6	21306.5	24456.8	21869.7
chr5:35276526-35282699	13289.2	10590.8	7001.48	9687.47	20732	15805.2	11937.4	17983.7
chr11:29373085-29375485	11999.8	8610.5	10642	7877.56	20724.9	19773.9	22030.5	16087.9
chr11:85885099-85897221	20090.4	16452.5	13719.9	16973.1	20710.2	20216.9	15437.2	16855.7
chr11:114151307-114153106	13622.7	9554	9989.76	9880.02	20699.8	19347.4	14367.9	15389.1
chr1:86017925-86019203	16780.4	12565.6	16066.1	14514.5	20692.5	20818.5	17464.5	20142.7
chr4:35154405-35157671	16849.6	13254.3	17859.3	20795	20685.9	20448.6	22636.7	21677.8
chr7:111778345-111780765	13197.4	11879.8	11437.5	17491.6	20674.1	15058.3	12588.3	19237.8
chr12:8427272-8429825	19626.7	17983.4	14653.4	18958.4	20622.6	21856.1	17239.2	23378.7
chr8:106132381-106139069	9597.69	8397.82	6300.92	8649.79	20614.4	17005.2	16247.3	18952.7
chr9:40870966-40883630	20911	17377.8	16888.5	20254.6	20612.3	23347.3	17626	18319.6
chr12:105860943-105864154	26093.2	19374.1	13273.2	18926.8	20609.4	25404	15123.2	21253.2
chr1:63263461-63268807	18469.4	14412.2	12485.5	13480.8	20597.3	22110.1	18660.5	18951
chr4:47258079-47261444	16521.2	16948.8	17026	20868.5	20595	20318.9	16932.6	21706.4
chr3:107034136-107038962	12253.4	10478.2	12785.4	13297.6	20588.7	24931.1	19585.1	22082
chrX:137107605-137112909	21461.7	20098.3	12652.7	14891.5	20588.2	18239.2	18092.1	20110.1
chr1:92878005-92880253	22590.1	18948.1	18770.1	16056.9	20585	17578.6	15898.4	17968.6
chr1:118627564-118629018	12599.7	9866.61	7989.82	11276.8	20584.8	19948.8	19153.7	26687.6
chr12:56526009-56541908	32853.5	29611.9	27235.7	29860.8	20568	19766.3	19513.2	20509.7
chr11:22829956-22831552	29925.6	17564.9	17578.7	23509.9	20566	23227	17868.5	19801.9
chr5:103692086-103694506	16755.3	13327.9	13868	13561.9	20562.7	20944.7	17106	19707.8
chr2:147185337-147195863	27944.8	24105	19991.4	22517.6	20561.7	17927.6	15761.6	20284.1
chr5:99534390-99537201	27163.1	22255.6	13025.3	18750.1	20546.6	24676.4	22937.1	20621.8
chr12:73583301-73586773	15640.6	15346.1	10463.6	13259.5	20543.1	19914.3	15534	15923.3
chr8:95676801-95679441	11164.3	10713.7	7387.4	8775.27	20536.3	19888.1	16043	24698.1
chr3:89912013-89913748	7305.79	10948.1	9635.2	12348.2	20535.4	12779	15179.6	12534.5
chr19:47313129-47315386	21283.5	15446.7	10481.2	17325.7	20534	14506.7	15510.2	20848.6
chr12:108957628-108965367	21412.7	16976.1	14944.6	15798.3	20524.7	19664.2	14527.9	16662.8
chr14:70174537-70178200	10568.3	9400.72	6883.15	9842.53	20514.8	19631.2	13491.4	23050.8
chr10:75559212-75562002	13449.9	13138.2	10431.7	13583.6	20510.5	15676	11621.1	18642.2
chr7:131538324-131558894	18423.7	16001.6	12463.6	14268.8	20508.3	20666.5	14310.3	14402.1
chr1:14502872-14509587	33482.9	30186.5	25962.4	30123.2	20501.3	18637.1	21799.9	21659.9
chr14:27113890-27117156	6105.35	7856.23	7179.27	7137.62	20500.2	16728.4	20094.4	20658.4
chr6:89239491-89241497	18192.5	17388.7	14584.8	14692.4	20483.3	24428.2	17393	23932.7
chr12:57196237-57198091	21767.2	24242	16524.9	19120.2	20470.5	18464.8	24811.6	24011.1
chr6:90461245-90464418	15554.5	16784.1	12311.2	12891.5	20462.2	16089.5	12743.8	13605.3
chr13:72621413-72626423	22043.4	20025.6	19764.1	21732.7	20459.4	18298.7	17639.6	19572.3
chr10:78481357-78483424	8334.82	7680.28	7955.73	10538.2	20443.2	16313.3	16801.3	22365.7
chr13:56608531-56618030	14664.9	14974.1	10920	13322.1	20433.9	18775.1	15854.2	16801.6
chr14:33319292-33321586	14671.8	14080.6	14269.8	13215.4	20424.6	15049.4	16959.8	22482.1
chr3:41180655-41181858	23369.5	18794.4	17196.2	25286.4	20423.6	14630.8	22359.5	25091
chr15:74510746-74522271	17068.4	15510.9	12504.9	13851.5	20419.6	15907.3	13969.6	17648.8
chr3:57573662-57577392	25487.3	21979.9	15548.1	21004.3	20408.7	18692.8	20287.2	21399.2
chr13:97743118-97745286	10322.4	7433.69	11320.6	12279.5	20396.9	18355.7	20937.2	18571.5
chr4:136142389-136147312	12834.9	13340.4	13845.4	13120.2	20376.3	19631.4	14118.5	15193.5
chr16:94076365-94082493	18925.7	17955.2	14529.5	15898.6	20369	25250.4	21273	19155
chr4:121038913-121040659	10679.3	8158.47	8559.06	11445.3	20365.7	13696.4	11947.7	17068.4
chr1:182112868-182115033	14988.3	12732.4	12432.8	14780.8	20349.7	20492.3	15664.6	24763
chr6:91977860-91980567	10573	10191.9	9406.43	9979.43	20344.5	20489.7	16582.2	17719.3
chr9:58409940-58412364	15714.2	15022.8	12068.7	16597.3	20339.4	20966.5	13908.6	15628.5
chr10:29529871-29540047	17512	15901.9	17427.3	19001.7	20329.7	22501	26416.1	23331.8
chr7:70328106-70339022	32781.4	27729.6	22733	26671.7	20329.2	18620.7	19710.1	19704.4
chr14:33350888-33353349	14785.5	13799.9	9758.88	14714.6	20326.3	17172.6	15724.5	18127.6
chr8:90344873-90348149	8804.47	11497.9	9782.73	10268.8	20313.5	20848.5	24743.6	20576.8
chr13:107469043-107471976	14929.8	10323.1	12730.3	13314.1	20311	20976.5	26252.2	23349.1
chr17:83121800-83124771	22502.1	16630.1	14950.4	18736.9	20308.4	21346.3	22932.4	19136.9
chr14:118551100-118553607	16302.2	10642.9	12387.5	16364.5	20307.8	19901.2	26273.8	22222
chr8:94185794-94187998	8781.43	11969	7281.28	12991.2	20297.6	16068.2	17083.9	16473.2
chrX:12157010-12160897	7379	6463.95	6774.15	6927.93	20294.7	16879	15075.3	15635.4
chr14:33732188-33735108	22037.8	15697	14549.3	20185.8	20280	17289.7	17996.5	20726.2
chr8:71691871-71695050	9832.75	10579.5	6801.23	10287	20269.2	15467.3	12972.8	20676
chr14:99297290-99302377	15512.6	14578	15722.1	20299.9	20243.4	17365.2	19099.5	23657.6
chr16:96278527-96281928	16648.2	13070.4	17097.5	14557.2	20215.5	16962.9	16266.5	16813.2
chr5:72646545-72649359	12483.4	13960.7	11755.3	18465.7	20209.7	19222.6	21753.6	20965.6
chr3:154650825-154653268	20738	15845	17117.1	18774	20199.2	20148	21410.3	21003.4
chr17:29884058-29888454	13759.2	13219.5	10666.9	11261.2	20192.1	16389.1	17850.3	17297.1
chr6:118195274-118198759	9530.25	9068.44	7112.34	9653.52	20169.8	17479.4	15596.4	16804.2
chr7:73372008-73377141	13864.8	13820	10344.8	12477	20167.9	17384.7	17265.3	18861.2
chr16:35603789-35604839	11481.8	6790.55	7651.34	12905.3	20161.3	14843.4	8067.34	20803.9
chr8:18738483-18741969	18082.1	14952.3	16380.3	18248.2	20156.9	21553.3	24258.4	25601.2
chr6:142566811-142572648	13504.2	14637.4	13206.4	15117.2	20154.2	19563.8	22291.8	19392.8
chr2:104121883-104124326	8005.07	6550.05	8575.62	12349.9	20143.2	20230.7	22268.3	20746.3
chr2:65020660-65023189	19132.8	18004.5	17959.8	18786	20137.1	17631.4	19753	22956
chr2:11551985-11554859	12107.5	11339.4	11432.1	13704.8	20132.2	14864.7	16247.7	19144
chr9:107674212-107677805	12724.3	9911.85	6373.14	9225.16	20131	16811.3	13767.2	16277.1
chr7:51624138-51628629	21830.1	12651.6	15732.6	16470.5	20125.9	18319.9	20760.3	22578
chr15:25025404-25027683	18358.8	16436.5	17667.1	15965.5	20113.4	23607.9	29348.1	14068.9
chr3:96373560-96375057	13719.8	13942.2	12282.8	16458.5	20112.3	18800.6	9030.45	12248.1
chr5:72866104-72869020	10000.4	11051.7	9822.24	12640.4	20104.7	21491.3	25104.2	24434.6
chr3:89509449-89512083	8151.94	9588.17	7554.82	9616.17	20101.1	16780.6	17620.7	18937
chr7:96796207-96798558	31028.3	25917.4	20123	25766.2	20099	17049.8	16138.2	21183
chr9:98971576-98974460	15774.6	12571.5	9923.28	14310.3	20092.9	19939.9	14342.4	18822.1
chr14:48650983-48656886	16688.2	13743.8	14914.4	15488.2	20083	25119.2	20270.3	19634.9
chr9:63133764-63153566	16005.2	14444.6	10933.4	12054	20071.8	19333.5	13184.5	14446.8
chr15:58212805-58216077	11249	9310.38	8499.74	8612.9	20066.4	21199.3	17123.9	25305.5
chr17:47921820-47924693	8414.67	7999.93	8551.33	9131.12	20052.8	11049.8	11960.8	14656.1
chr15:35325203-35327846	11888	12533.7	15888	13731	20048.5	23130.4	23657.5	18412.1
chr19:43571122-43572119	16472	16901.8	15156.7	12705.7	20038.1	24984	19297.7	20329.9
chr8:70803827-70805269	6034.08	8952.74	7341.61	7063.52	20028.9	20754.2	13639.7	19409.2
chr10:75315632-75321161	13214.3	12769.3	10573.4	11612.2	20027	18602.8	16454.8	20906.2
chr5:21185568-21187539	14972.9	12490.8	8916.91	13496.4	20011.6	17429	18493	23553.8
chr5:37830575-37833387	16765.8	16543.7	19739.8	16638.2	20002.3	19825	20916.5	19332.2
chr15:43168236-43171578	21491.5	23462.7	22088.3	24549.2	20000.4	14378.9	20452.2	22121.3
chr5:90902397-90905324	15603.4	12967.9	11801.4	16529.9	19994.9	19973.1	17492.2	19898.1
chr17:72023211-72025726	14282.7	11548	16300.4	17218	19993.5	21893.8	21795.3	20783.6
chr6:29167386-29171889	13700.7	13066.4	11149.6	12345.5	19983.5	14333.9	13361.3	19382
chr6:100287752-100289796	14298.3	11068.5	15202.1	13026.8	19970.2	16543.2	19261.8	19002.9
chr11:119087158-119092312	11252.3	8491.65	8964.78	10060.6	19968.5	17955.3	11416.6	13485.9
chr3:40531335-40534743	17023.9	15469.7	16124.9	18631.8	19965.8	17746.9	20436.1	22356.7
chr12:55597500-55602538	13356.6	12887.3	9904.9	15222.8	19953	20180	15635.7	21280.3
chr6:84320196-84322450	21234.2	15543.9	12996.6	19155.5	19949.7	18775.2	14580	18220.9
chr15:39855274-39858005	9840.43	8784.49	6316.25	11526.1	19946	18551.1	22982	27262.2
chr10:26772130-26774879	19473.3	22547.1	25494.3	22163.6	19945.5	18191.1	23048.7	23421.7
chr2:127332856-127338708	6422.99	7756.06	6383.75	8063.09	19941.9	13813.9	11666.9	20290.5
chr12:109028550-109047340	15978.8	16304.7	12227.3	13885.9	19931	17457.6	11625.6	17062.3
chr11:50600667-50605461	12665.2	11218	8245.94	9366.32	19922.8	15897.3	12158.6	16400.7
chr2:51788762-51790586	14209.4	10014.5	16858.8	19257.5	19906.8	24690.4	23150.9	20173.4
chr5:101655077-101669874	25428.6	22114.9	18260.3	22102.5	19900.9	18421.5	16708.1	15774.8
chr6:28396455-28398289	10308.2	7908.45	12904.4	14546	19897.6	16451.8	21663.1	21220
chr10:119690393-119693829	13174.2	13242	12006.4	13901.3	19895.7	21738.7	25667.6	24066.4
chr17:29888954-29889948	17137.5	26495.2	7068.35	10835.4	19893.5	21647	15973.2	14610.9
chr4:83047662-83053490	21171.9	22704	18319	23583.4	19879	20794.3	23229.9	24000.5
chr4:47234084-47235783	17118	18324	14395.3	18818	19867.7	20841.9	25961	26251.7
chr10:52688892-52692663	17665.9	13852.6	14530.7	19616.4	19864.2	18996.2	21576.4	20013.5
chr16:30307084-30311087	12465	11813.2	11890.1	15275.4	19859.9	19767.3	16788.7	18995.9
chr10:58810506-58814983	13452.3	13423.9	9113.11	10319.9	19856.6	18950	17010.1	20419.5
chr3:109709748-109713786	22769.4	22693.4	27162.1	28769.5	19856.5	21414.6	25620.7	21381.1
chr2:74646703-74651148	20207.8	19945.7	20591.1	22801.5	19853.4	18777.6	21185.5	16570.8
chr2:158767673-158769315	16943.3	14208.3	7541.2	12675.2	19847.7	12921.8	12557.2	17254.3
chr10:12866948-12869663	12147.9	15165.8	9758.14	10014.8	19836.2	14962	19179.7	20878.2
chr10:80502215-80504408	11044	11823.2	8207.96	10766.2	19834.8	16678.3	11355.4	11712.5
chr18:53551481-53554916	13432	11641.2	14025.5	13986.7	19829.4	19164.6	28344.7	18352.1
chr6:22286017-22292819	19796.2	19718.1	17201.8	19865.8	19825.8	19014.5	20984.7	20228.6
chr10:108330548-108334315	12038.3	12956.6	10268.1	12015.9	19810.5	18641.3	24815.9	21330.4
chr2:179441615-179443948	10996.9	8353.85	8126.59	12537.5	19807.5	13315.8	12062.7	16419.8
chr19:59161748-59174923	22719.9	18410.2	14713.7	18044.8	19790.1	18953.7	17497.7	18054.2
chr18:60499629-60502192	14686.1	13444.6	13256.5	13731.9	19782.5	22604.6	19615.1	20431.2
chr5:118170758-118172809	8916.52	10582	7270.27	7873.32	19773.2	14857.6	12386.2	15027.4
chr8:108894003-108898603	19362.5	19053.7	14828.4	14912.7	19773	17749.4	17314	21463.2
chr14:54571067-54578688	10617.8	9607.85	8901.47	9575.76	19769.9	17775.8	14654.6	18829.7
chr3:26329540-26334904	22822.8	15651.3	19732.7	23210.3	19768.2	20568.5	25121.3	21201.4
chr14:79842380-79843507	32719.2	21760.4	23599.1	24610.7	19766.7	14491.5	17094.6	18608.5
chr9:78441996-78443489	11041.9	12274.5	14541.3	12674.4	19756.9	12526.8	15348.5	16395.1
chr10:28074195-28077892	16096.9	13427.8	12531.3	17745.9	19731.4	19195.3	23543.6	22965
chr14:67931043-67933460	12727.9	12556.7	9940.65	11167.3	19724.7	13600.2	21632.8	20338.1
chr2:38378179-38379874	16776.4	10447.4	10418.7	13880.7	19718	15331.9	13968.1	15398.8
chr2:132876734-132882350	10661.3	10276.6	12227.5	14068	19711.6	14390.1	17760.8	18877.3
chr2:66633747-66635512	9619.85	11120.9	8986.83	14099.3	19706.5	20334.7	24868.3	22538.8
chr13:31553189-31560643	22085.6	20238	19806.6	24399.7	19697	20436.9	21313.6	21335.5
chr10:89344328-89347958	14932.2	17560.4	10846.3	14958.6	19695.6	15332	16758.8	19631.4
chr2:178412583-178415747	11154.4	8723.64	8635.76	11299.3	19674.5	13143.8	11824.8	12716.3
chr4:152123405-152133447	12667.5	12823.5	7736.87	10510.6	19672.1	14972.7	8388.62	14415.3
chr2:73775313-73783791	16415	14160.7	17165.8	18465.1	19670.6	24312.3	24731.6	18179.1
chr18:76124086-76129109	10419.3	10266.7	8381.21	10602.9	19652.6	20050.7	13586.3	16540.5
chr6:50454498-50456698	11103.2	12533.8	13501.7	11852.1	19649.3	19359.4	17229.1	18424.4
chr3:87998583-88003101	11377	10805.4	8391.37	9814.84	19649.3	14780.8	11206.8	16139.1
chr1:93235008-93237132	14840.8	12221.6	9529.9	11427.1	19643.5	13887.1	12245	16337.5
chr14:104278868-104282219	25659.5	26053.1	21931.5	26860.4	19633.5	22989.9	29314	23391.2
chr3:104959740-104963205	10806.8	8925.09	10579.6	12638.2	19631	18938.1	16597.4	18369.1
chr17:86752109-86758757	16354.6	13229.4	12869.3	15276.1	19615.1	15181.6	16515.2	17735.1
chr1:74066306-74070017	13424.8	11304.6	10299.8	12384.8	19614.1	16672.7	17086.2	21050.1
chr8:33833003-33835176	16413.7	15778	13853.9	14025.6	19595.2	18647	15440.9	15437.6
chr2:71628390-71630490	9511.76	6979.61	8424.44	11320.6	19594.6	20702.8	18474	19079.9
chr9:121641530-121643816	11084.6	10540.7	7106.68	8117.03	19593.3	14208.3	10127	15999.6
chr7:36690013-36697625	19340.2	18449.9	18492	21641.2	19590.9	17536.3	19860.7	20397.4
chr17:49230729-49231932	17932.5	20329.4	15548.7	22671.6	19579.4	16216.6	18046.8	22067.1
chr17:14243648-14246875	22012.3	19970.8	15296.1	18490.6	19578.2	16899.9	12967.6	19085.7
chr3:96401656-96402829	21979	21613	11314.7	13899.6	19573.3	22500.9	15560.6	18855.9
chr19:24031107-24033338	10782.4	9116.77	11207	13404.2	19571.1	19897.8	21050.3	17803.3
chr6:17064254-17066559	16470.9	14032.1	15289.7	18831.1	19570	23237.6	24583.7	25506.9
chr2:91919656-91924643	8790.74	7623.95	7833.93	8047.65	19562.9	16123	14719.2	17258.5
chr3:152477163-152479409	11443.7	7528.62	7576.64	12312.7	19549.8	20867.6	17979	23409
chr2:51756843-51759355	19555.1	19958.1	22037.4	21978	19546.1	23553.9	23682.2	19877.4
chr12:15815210-15818552	16000.5	10295.6	10009.9	11897.3	19542.2	18621	19492.7	17424.4
chr15:62036485-62039030	17504.4	17001	18179.8	16538.3	19541.5	24451.4	25123.5	22774.2
chr1:165704314-165709629	11711.8	10551.6	12452.4	14531.7	19539.8	21370.9	23847.7	24998.2
chr3:31901797-31904039	17255.3	16221.6	17371.1	15701.8	19534.6	18529.5	27008.4	20814.9
chr2:70557130-70570673	24553.9	21506.9	16001.1	19038.1	19534.3	16742.6	16085.8	19454.2
chr10:58613967-58619553	16117.1	14086.4	13590.9	15470	19526.2	17238.7	17268.9	18398.1
chr8:125909063-125912727	8902.73	9222.57	6129.85	10327	19525.7	19860.2	13428	19589.8
chr18:51114775-51119736	18876.8	18751.5	15339.5	19153.5	19515.8	17458.6	22595.9	20315.5
chr15:82936555-82943687	18167.1	15709.6	13660.1	16459.9	19509.8	18019	11793.7	15689.4
chr11:95140808-95146743	17129.5	14810.6	14134.2	12551.7	19499.1	17195.7	13652.2	14447.5
chr13:38149068-38158066	17876	18594.6	17285.8	21300.3	19494.7	16363.7	18882.4	20060.7
chr13:55417829-55418836	8004.06	12889.6	6407.71	8611.84	19484.9	12001.3	12075.5	15222.6
chr6:84134736-84148619	13311	12303.1	10995.9	12336.5	19483.4	17379.3	14293.4	18812.4
chr4:115961711-115964776	12374.6	12150.8	15367.3	16816.6	19478.3	19174.4	15982.9	16035.1
chr6:52149722-52191325	18577.7	16845.9	15107.8	15658.6	19463.3	19830.2	18355.7	16840.7
chr17:31635838-31637697	8800.74	8183.32	5859.27	5867.98	19459.9	12612.9	6966.95	12733.4
chr3:89519528-89526307	10836.1	9853.61	8929.52	10912.7	19455.3	23731.9	18177.1	19009.6
chr8:117497789-117499709	7864.1	9496.61	4041.8	7812.71	19451.4	16553.6	13062.7	16037.7
chr1:78186850-78188149	16749.3	19176.9	16271.3	23523.1	19449	17690.6	34386.5	18795.5
chr6:91280751-91288604	15368.4	14327.3	9947.36	11471.5	19434.1	14803.3	13599.7	16939
chr15:73837844-73840815	20295.4	17826.2	12510.8	15144.1	19425.1	21145.8	15656.7	18177.9
chr16:5306369-5308403	13562.1	18291.8	11765.2	11954.1	19424	19197.5	8958.18	16784.8
chr1:74095318-74100603	14170.8	13627.2	10406.3	11764.1	19419.7	17582	16863	19838.3
chr18:66289440-66293961	13875	16319.3	12528.2	13367.7	19419.4	17608.9	21947.9	22761
chr5:30605569-30608369	12362.3	12831.4	10543.7	13241.4	19416.9	14088.2	14155.4	20552.8
chr12:112617907-112624931	10753.8	8202.89	10048.7	8957.63	19408.3	15015.2	12730.9	17533.3
chr2:156419403-156421527	8323.07	7817.85	6184.72	6874.19	19401.8	17395.7	14776.9	16753.2
chr9:32030610-32032418	15423.8	9729.47	10820.1	15573.2	19391.3	18405.7	21663.4	15622.1
chr1:166253736-166257860	13158.1	10067.3	12330	13638.2	19383.4	17143.5	22834.3	23384.6
chrX:137101136-137105137	18566.3	17539.4	18550.8	18602.5	19373.3	22993.4	20771.6	17827.4
chr1:74769162-74776497	9716.07	11699.2	8691.72	11660.9	19366.3	21243.1	15476.6	19473.5
chr9:110742682-110744725	9932.64	10177.3	8985.44	7338.18	19351.7	18052.3	10003.4	13001.3
chr6:100516701-100518254	17318.6	14221.2	10729.4	11870	19350.3	24271.3	17504.5	19477.6
chr11:81151260-81154493	10099	9762.35	7150.91	7699.36	19349.3	13909.2	11197.7	15845.6
chr4:149953731-149956517	13525.2	9275.69	7156.36	9521.8	19347.9	17644.2	14255.1	17516
chr2:166447002-166450371	21140.7	17788	14315.2	17268.4	19347.2	17979.1	12483.8	17554.6
chr17:48093404-48100050	16682.8	16485.3	10813.1	14410.9	19341.6	15295.8	14118.8	16230.6
chr7:90301834-90303895	7260.19	9161.77	9312.17	11710.3	19331.6	14581.5	17874.8	18900.7
chr2:159065299-159066093	20546.9	13872.4	13305.6	18440.2	19331.6	19568.7	22198	18075
chr15:12372034-12377348	16916	14425.4	16635.8	18455.9	19328.1	22001.6	18700.6	23200
chr19:41111300-41115042	21004.6	16353.6	17222.1	19088.6	19323.8	24693.2	23470.2	19262
chr10:42628495-42629929	13271.3	16933	9177.95	14251	19318.4	18813.3	14254.5	24186
chr11:83849143-83857089	14002.4	13775	10620.9	13665.1	19311.9	20375.5	13847.1	15804.9
chr13:48729385-48733781	12218.8	13532.7	8728.11	11445.9	19298.4	17318.5	14652.8	19745.8
chr19:43583024-43584390	18925.9	15069.5	14540.5	12004.6	19284.2	20999.9	19764.5	15716
chr16:50527876-50531212	18031.2	12833.6	14160.4	15148.2	19276.6	17583.5	23070.8	21067.9
chr14:27038733-27041661	9644.05	7784.59	7115.41	7647.21	19272.3	18845.3	17324	18821.8
chr13:76052454-76057733	11868.8	11769.5	12538.2	13310.6	19271.6	16438.6	18389.3	24247
chr18:42392817-42402561	26342	22920.1	22763.1	23955.7	19261.3	18146.5	20837.6	18270.5
chr4:108878385-108880067	10797.6	7539.24	6526.68	8672.21	19261.2	15461.6	17896.8	21345.5
chr3:50911436-50913332	21112.6	20438.2	15204.5	21251.1	19251.7	16653.8	13792.4	18794
chr16:34323773-34326456	19381.2	17235.4	13243.2	18365.3	19245	17640.7	20264.5	20250.4
chr2:13008943-13014733	26191.2	24231.4	22276.9	27043	19213.8	18603.1	19491.6	20617
chr15:64310648-64312496	15131.5	17490.9	15447.4	17686.2	19206.8	13040.1	17200.4	17963.2
chr15:62204374-62207095	25227.2	21033.5	20057.8	18967.6	19205.5	17522	21061.3	18202.4
chr10:127338427-127342124	9672.57	8232.78	7672.35	9382.52	19186.3	15918	16863.1	16412
chr6:111868487-111870492	27455.5	23490.2	33733.8	26533.9	19183.7	22773.8	18273.3	18451.3
chr6:51182813-51185709	17900	16486.2	19411	19664.3	19177	26602.9	20980.9	18654.3
chr6:83066018-83066863	13162.5	5965.8	4780.65	11601.9	19135.5	15681.5	13091.7	18900
chr19:25620142-25626440	17093.6	16365.9	16478.9	18728.3	19129.4	13222	14447.1	10995.6
chr10:114800014-114802259	15846	8932.5	8006.06	9700.83	19128.2	12532.9	11041	15128.8
chr5:9722097-9726381	16838.4	15364.5	15714.1	20150.8	19127.2	19004.6	19451.2	19583.8
chr1:57773732-57776480	11151.1	9685.21	8703.25	12171.8	19117.1	18391.2	20302.8	19988
chr13:23394395-23400795	14695.6	15764.8	17578.8	19003.7	19116.8	18518	22128.7	18787.4
chr16:34537099-34538294	20440.4	18749.7	18772.4	24617.7	19112.8	19916.6	17915.7	13411.2
chr14:16571548-16576202	14564.6	13722.5	14169.2	18265.2	19111.2	21555.5	22795.8	18458.5
chr12:72975568-72977325	10178.6	6736.03	9005.15	12485.6	19109.7	15486.8	15714.2	14160
chr9:31988438-31990481	15909.2	16436.2	15783.4	18928.6	19097.4	16691.3	16517.2	13503.3
chr14:63941509-63949300	10800.5	9419.96	7403.43	11836.6	19089.9	17104.5	15274.5	18107.4
chr15:7144799-7146646	28317.7	22003.9	25367	23618.4	19087.8	28477.7	23757.1	20328.6
chr12:105959723-105963742	15986.9	12424	12773.2	13169.2	19086.2	20565.1	18025.6	17936.3
chr8:36547099-36549848	13036.9	13328.3	15544.8	15781.4	19070.2	19874.1	22862.2	22145.4
chr3:154815792-154818335	17633.2	18048.7	17784.9	21896.2	19065.7	21032.6	19503.7	16496.4
chr1:24583858-24587816	12029	12803.3	14186.7	15005.5	19061.1	14054	18941.5	15779
chr5:30104338-30108545	10351.4	9548.28	7268.9	10503.4	19054.2	19161.8	11955	19137.3
chr7:66867307-66869249	19468.9	17098.4	13858.9	15053.4	19052.4	14432.6	13053.9	15069.6
chr14:7657591-7660164	22616.9	29338.4	18487.7	17164.1	19047.1	12555.6	14511.2	16581
chr14:21979605-21984077	15066.9	15035	9380.23	12495.2	19030.3	18396.8	14695.3	20128.5
chr2:18686089-18696834	19660.7	17874.6	19202.9	20858.5	19029.8	21104.8	22482.8	19743.9
chr10:60683844-60692636	14703.6	12393.1	10043.2	10973.2	19026.5	18533.7	11222.9	17635.1
chr6:100129059-100130926	14845.1	14815.8	15586.2	19389.7	19021.9	19837	15678.9	19493.5
chr13:54874296-54875904	9506.12	4907.1	9281.27	6688.09	19019.1	13485.1	10939.4	15685.9
chr5:76697006-76698268	48196.3	38703.1	26460.1	28234.1	19015.8	20175.1	18923.6	18497.2
chr8:41132523-41134794	14929.9	10532.4	12262.4	14060.6	19012.5	20099.3	17100.8	16486
chr4:64043362-64048678	18695.6	16147.6	14996.4	18384.4	19008.8	20922.3	24150.9	21288.4
chr4:43452749-43455439	8907.34	9215.58	5893.88	8991.78	19008.2	15556.3	15309.7	18109.8
chr2:109670089-109678144	20424.8	18845	20110.6	22645.4	19003.5	21067.1	28041.8	20784.1
chr3:148976722-148979090	25139.4	18731.1	20818.8	23334.3	18993.5	19909.7	29375.3	18945.2
chr15:101045530-101048460	8948.36	9242.36	9260.12	9783.06	18991.6	17359.8	12909.8	20238.8
chr16:92605140-92608235	7846.15	6135.74	6442.28	8623.28	18990.4	14492.4	12735.9	11786.3
chr4:63739431-63741402	29824.5	21070.1	22280.5	21269.5	18987.9	18650.9	19817.1	19901
chr1:88658146-88659106	29947.8	19954.9	17487.1	23871.4	18982.3	17338	14426.5	15963.2
chr6:84104904-84107092	17453.3	11674.4	12625.6	9752.06	18979.6	19749.2	13093.7	14789.2
chr10:51676090-51679131	22666.4	21422.8	25753.2	22603.3	18976.4	15646.4	28911.3	19643.5
chr3:152263629-152266482	5896.23	8766.13	8865.34	10940.2	18967.4	17171.1	18694.4	16873.3
chr16:20589033-20592048	7246.02	8710.04	8756.51	7847.81	18958.9	11673.2	11775.5	12747.2
chr13:49245900-49249057	9617.44	10399.4	6094.27	8794.88	18955.1	16112.7	14948.9	20642.1
chr4:152158200-152161730	15186.4	13988.7	10836.1	13947	18950.9	17192.5	10626.5	15021
chr5:92682218-92683913	13959.3	9947.99	17680.5	15618.6	18948.8	18450.9	21595.4	19190.6
chr1:62902425-62903210	14597.2	17098	18489.7	25212	18941.3	23733	25942.6	22602.5
chr15:74195931-74200836	25281.2	21310.8	18052.5	21557.2	18939.2	20888.9	15064.1	19450.5
chr19:34471897-34476587	15256.4	12261.9	13466.5	14216.1	18937.6	18354	26192.2	18061.4
chr18:76144361-76148244	16646.3	14917	10274.9	11414.9	18934.9	17667.8	14770.6	16643.1
chr19:59193733-59197167	23697.5	20042.1	15683.3	19773.5	18934.2	22600.9	22161.6	24269.1
chr2:172545088-172552269	26385.6	22465.2	15024.3	18985.5	18925.6	17927.6	13581	15193.6
chr2:127362542-127368753	11749.3	7663.34	8493.13	10273.6	18917.1	15528.2	15525.3	17684
chr19:44751805-44766077	14581.5	12906.5	10905.3	12997.6	18916	17859	13797.5	14939.9
chr7:96521219-96522955	38611.7	30299.3	26696.2	25819.5	18910	22536.8	19726.3	18755.9
chr4:45766201-45772399	18916.7	16214.6	14164.8	16683.5	18908	22559.6	17358.7	17893.2
chr18:45558718-45564007	13947.3	12446.8	14178.7	14671.8	18907	15442.6	14172.9	17990.7
chr2:52037078-52039964	6762.05	5508.76	6600.31	9115.93	18893.3	21063.9	25502.2	21153.2
chr6:28129486-28138040	16475.7	15982.9	17541.5	17734.4	18889.8	17442.7	19910.8	20005.5
chr19:3321375-3324840	8815.85	8289.14	9986.12	9754.94	18878.6	14698	13327.8	12075.5
chr10:58599629-58603242	20552.6	16632.6	15192.5	18675.9	18855.7	19235.7	20833	21702.7
chr14:67214519-67215729	15354	17351.3	9497.49	14018.2	18849.7	27788.9	18793	18686.5
chr3:49750641-49758100	27098.1	22894.7	24506.1	22618.8	18842.6	20731.6	25653.2	21614.7
chr5:77266158-77267699	10003.8	10052.7	11600	14094.7	18838.5	18101.5	19434.6	17942.8
chr15:102993861-103031606	16616.2	14696.6	16190.1	16970.5	18837.8	22026.1	17977.8	17039.1
chr3:145680491-145682143	38438.8	34991.6	23077.6	26119.9	18827.1	17349.1	21874.8	20392.1
chr8:119444847-119449262	9349.03	9616.83	8110.53	8881.4	18825.2	17067.7	11393.4	16599.5
chr6:91210071-91215949	13930	15640.3	12337.5	13347.8	18818.4	18635.8	14006.9	19629.2
chr3:96350721-96352338	15943.1	13208.9	14158.5	14761	18805	16719.1	10654.4	12524.6
chr19:42794792-42797088	11551.3	13282	10931.8	10644.1	18798.5	18460.9	13212.4	15359
chr7:81846989-81848264	33683.1	21021.3	17712	20284.2	18775.9	15114.4	15645.6	19862.3
chr3:8716013-8719800	14885.3	13771.3	14045.7	21142	18768.9	17793	22220.2	20548.4
chr17:83210358-83215043	21521.6	20352.9	19643.7	19026.8	18763.5	18032.4	19223	21427
chr8:120735305-120738421	8842.75	7471.24	8192.03	6182.78	18762.7	15287.5	12511.3	14651.8
chr1:5018334-5021240	15055.4	13109.2	11397.3	15496.1	18759.4	17080.5	17411.3	21327.5
chr8:34803856-34806359	10153.7	10596.4	8168.77	10396	18755.8	15523.1	25412.5	20388.2
chr1:72822494-72828242	11234	9469.98	11224.8	12444.1	18748	18025.3	19291.3	20338.9
chr18:44810994-44813245	14464.3	13360.1	10639.4	15204.8	18746.3	20459	18200.7	23901.7
chr9:55025087-55026891	7850.05	6643.41	8587.17	9141.96	18744.2	17128.6	9627.2	17462
chr12:100897816-100899929	16131.5	10206.9	8727.62	15811.6	18742.9	13417.7	16854.8	19332.6
chr3:87755695-87757367	8703.74	9214.47	10426.4	6706.3	18740.7	17017.4	8880.1	12572.4
chr18:4995804-4998901	28046.5	25812.5	27543.4	25864.8	18740.2	17838.1	25639.6	18137.6
chr7:35583279-35585634	10679.8	12462.8	9647.77	13407.3	18735.2	10839.2	14076.5	19548.4
chr10:79920126-79922184	12664.2	15581.1	10434.1	12701.4	18731.3	11263.6	8792.35	14699.5
chr12:40132472-40134898	16979.7	16793.5	19429.7	18774	18730.5	18575.3	17684.3	16448.8
chr16:18391524-18394526	14144.4	14407.1	12328.1	13735.9	18718.4	10829	11402.3	13093.6
chr8:106510106-106513252	15045.1	11702.4	9291.25	12384.3	18712.7	17789.7	18914	15119.9
chr2:84869499-84872863	14545.3	15554.1	12505	14428.3	18706.4	14727.8	15123	19832.1
chr16:18616985-18626990	14940.2	15031.4	11314.9	14508.5	18696.5	14152.8	12329.7	17544.4
chr12:112872452-112879100	13998.6	14296.6	11915	13459.3	18695.6	19447.3	15350.8	16683.3
chr19:58880979-58882955	17889.7	11737.8	11110.7	12334.3	18690.6	14735.4	18169.2	15200.2
chr8:27083508-27088264	17700.7	16832.9	12725.9	18147.1	18689	15664.7	14118.8	17698.2
chr4:148231551-148233738	8716.66	7481.38	7825.65	7836.06	18681.9	14360.9	11547	10214.9
chr6:121330898-121344440	22218	20611.1	14695.6	14705.6	18677.7	17905.3	17552.4	20165
chr4:55736314-55740749	22811.5	17878.4	19846.1	20638	18671	18464.9	19953.8	20829.8
chr8:14729875-14733453	21073.5	20202.6	18592.3	19508.1	18668.2	19765.3	15414	16929.4
chr18:73161862-73164306	19229.7	17357.6	17450.4	19782.7	18665.9	15526.5	18421	17170.9
chr1:62825796-62828566	13905.6	13004.4	12146	16118.8	18662.9	18338.9	14778.8	15733.1
chr18:76845383-76852075	17904	15416.1	18145	19870.6	18657.6	20179.8	20623	18571.8
chr6:38351775-38356951	13667	10060.5	11921.8	14525.3	18656.4	19360.1	20788.8	19254.4
chr4:55514588-55517054	11997.2	13123.5	11332.3	9630.36	18644.9	21111.4	18688	17325.6
chr8:94873715-94876315	12801.2	10997.1	9080.39	11935.8	18638.6	17250	17099.3	22088.8
chr16:35868860-35872653	6727.3	8301.93	6122.06	10540	18637.7	16165.1	16937.7	17772.5
chr16:5130578-5133623	14121	13846.6	9417.94	12219	18636.3	15368.9	12872.7	17882.8
chr15:99052800-99058022	11216.7	7705.25	8149.37	10149.1	18635.5	16314	12346.3	14964.6
chr10:112269422-112273624	22911	21721.8	21814.6	23366.6	18635.1	19280.3	23169.9	21305.1
chr2:168761910-168769579	13313	12704.6	11874.3	16305.7	18591	16813.8	16412.2	16038.9
chr12:104553416-104557162	15577.6	14326.5	11069.7	13901.6	18589.4	18185.8	15980.4	19711.7
chr6:121209982-121212290	9110.66	11549.8	9693.16	11613.5	18576.5	14240.8	14313.5	13575.8
chr14:63258933-63267083	18007.2	15241.2	16269.6	17995.8	18567.2	20037.6	20480.3	17223.5
chr2:70471674-70479180	18048	17831.1	13789.9	15358.2	18562	18089.9	16943.5	16647
chr18:60621979-60625842	14626.3	15287.4	13910.7	18691	18561.4	16993.2	14890.8	21307.2
chr16:92689970-92702476	14930.4	14978.6	12973	14817.8	18557.9	17915.4	15874.8	16311.7
chr8:70861991-70865141	9912.14	9422.49	7783	11443.7	18555.9	16341.3	13322.7	20494.2
chr3:86545840-86552666	13756.3	11984.3	12963.9	12755.7	18552.7	17415.8	16687.1	17643.7
chr11:29344339-29345542	27128.8	17674.2	26735.5	24985.6	18542.1	21326.8	23737	21742.2
chr5:128875734-128878089	21947.7	17421.8	10874	13875.2	18538.2	16974.7	11997.4	18256.4
chr13:97248235-97254151	17043.9	14880	12603.5	15407.1	18532.4	19991.2	20315	18739.7
chr12:103324716-103326211	9637.79	8038.56	5115.67	6528.46	18529	13575.1	8879.17	11582.4
chr1:79855756-79859584	16266	14683.2	12258.6	16928.3	18522.9	17587.8	23081	18210.8
chr12:54197223-54198910	19832.9	18579.4	12978.7	19830	18512.8	23101	22271.4	22934.8
chr5:117841480-117843819	10992.3	8409.67	6951.22	9178.32	18508.6	16372.7	9994.74	15606.1
chr15:73880450-73888313	17778.2	17024.7	13518.9	16436.2	18506.8	15361.3	12765.4	16446.7
chr15:103176656-103180240	9476.07	8915.42	9399.89	6801.11	18503	13282.1	10479.1	14093.1
chr5:38275221-38279029	13626.1	13216.9	13610.7	12727.2	18492.7	14645.5	13773.2	19335.8
chr16:63863806-63865911	13204.2	13279.6	15050.6	19142.9	18491.1	13571.8	23569.1	20247.9
chr3:121952532-121954465	7651.95	6369.82	6367.42	11657.5	18485.8	17197.9	18166.5	19037.6
chr4:45464230-45465477	19307.8	20965.3	12793.4	16317.3	18477.1	19928.4	11697.1	13769.8
chr12:75386505-75388841	15503.5	18345.1	14886.5	18825.8	18475.9	18378.5	17093	18297
chr12:87298915-87301004	8949.18	8711.98	4794.8	8139.34	18462.4	11335.9	13198.5	17265.6
chr4:44676312-44678500	23987.7	17365.5	15936.7	16969	18461.7	16266.4	15567.4	16856.4
chr1:132157224-132161372	12007.9	9524.27	6890.47	8227.58	18460.1	16384.1	14154.1	14799.9
chr1:157525346-157527296	26024.3	20785.9	16279.2	17413.1	18460	21766.2	18877.4	23271.4
chr8:103549910-103553076	33533	32726.8	26695.7	26875.6	18456	21211.4	23665	15855.4
chrX:11664279-11666497	10848.3	9005.67	8355.3	9055.95	18449	14217	11274.1	16902
chr7:49637842-49641010	25794.2	22027.9	19884.8	21690.4	18442.7	16451.1	18584.5	18188.4
chr15:98775020-98781294	9204.3	9614.91	7771.88	8897.83	18427.6	17899.5	11096.1	16609.3
chr6:72220917-72224351	12609.2	9375.58	8750.86	12731.7	18425.7	15274.9	13249.4	16438.6
chr12:118841268-118860497	31584	26144.4	28025.1	28763.1	18403.9	19406.5	18563.6	17262.2
chr1:171192768-171194744	14546.3	8987.73	9707.38	16047.3	18396.6	25276.5	21574.4	25401.2
chr2:38529024-38532015	12417.8	14304.9	15457.5	16163.3	18396	13591.8	13245.3	17496.9
chr3:122042735-122044904	15510.2	15820.6	13327.6	13089.5	18386.4	17774.1	21355.2	16317.2
chr10:127325427-127330892	7737.15	5360.17	7965.81	7515.21	18377.7	15228.9	13149.9	14454
chr2:51745825-51748894	20603.5	19791.3	19600.9	24025.4	18376.6	21941.6	23168.6	17263.4
chr11:77514164-77516470	8260.3	9241.68	6500.71	4694.86	18371.6	11208.3	10066.5	13016.9
chr7:112952950-112958542	9575.08	9830.14	8319.89	9502.82	18368.8	13915	14653.4	15643.5
chr18:38482729-38484021	8137.42	11175	10564.1	12978.4	18366.3	19787	22484.4	20972.1
chr14:33322533-33325271	10981.3	13324.7	8050.94	9721.27	18359.2	14387.7	13323.7	14954.2
chr17:35438513-35440788	12697.5	14701.5	14245.3	17049.9	18353.5	16917.4	10538	16270.7
chr12:28599293-28602707	12418.2	11115.2	11806.5	14315	18350.4	19061.8	16403.6	18849.3
chr16:91098192-91100264	17796.2	12782.1	14386.8	18815.4	18350.2	12764.2	18253.7	11245.8
chr11:115857681-115860664	12138.5	12518.2	6304.89	8571.11	18349.8	13288.9	11446.5	15368.8
chr11:116530510-116534460	9777.43	7788.85	6514.95	8393.23	18338.2	17694.3	11664.1	12791.5
chr2:119740819-119745564	11005.7	10210.8	6376	8917.8	18337.4	17207.5	15051.9	17670
chr1:62747211-62752616	15240.6	13751.8	10671.2	17730.2	18337.1	19792.9	21946.9	25772.9
chr6:31936305-31938742	14361.4	14740.8	13430.3	10114.6	18330.2	16153.1	11912.6	18639.1
chr6:105676194-105680520	20317.6	18291.1	20780.5	20686.3	18327.2	19733	23526.9	22686.9
chr19:27465697-27467304	34802.8	33377.9	19800.3	28245.3	18326.6	26389.3	23793.8	20295.3
chr7:137410409-137411155	8968.91	9781.53	8899.77	7692.58	18325.7	14150.3	4225.88	9313.23
chr16:18580011-18592302	21354.4	16534.9	17484.7	18724.9	18320.2	15217.5	12238	18510.4
chr4:63244281-63246968	15905.6	12998.2	16075.1	18641.7	18319.9	19732.3	16848.1	25896
chr4:152153506-152154380	10787.7	7441.36	7699.5	10571.8	18305.5	14382.2	9735.2	10400.3
chr5:139943616-139946333	11183.5	15675.2	6358.78	9373.47	18301.7	17242.7	12977.7	17813.2
chrX:12125378-12130353	10307.8	8194.1	6867.1	9029.57	18291	14030.1	14563.9	15137.4
chr13:97755760-97759260	12806.6	13364.8	13900.6	14269.1	18288.9	22338.4	20651.6	19868.8
chr15:6873275-6875915	17475.4	13498.1	13074.9	17449.3	18277.4	18294.3	18453.7	18357.2
chr3:68867602-68872060	16787.1	14697.9	13481.1	15416.6	18271.9	14787.1	19158.3	18136
chr10:44001802-44007398	22169.4	21458.2	19709.6	19780.3	18268.9	18768.9	21003.8	20512.5
chr1:166281936-166285712	20631.8	19862.2	15200.6	20188.6	18261	20824.7	23522.9	23972.1
chr3:100485116-100489929	14994.2	14190.7	16678.2	17159.6	18252.3	19407.3	19183.2	19398.5
chr4:91377372-91382488	14014.5	13988.2	16971.2	18733.8	18244.9	24485.8	30983.1	21550.5
chr3:159839686-159841333	18091.5	15729.1	20483.1	18960.3	18242.2	8928.9	18230.1	17649.1
chr5:53047380-53050568	11253.4	9455.9	10136.9	12338.1	18236.4	15246.6	17799.5	18867.6
chr10:80935264-80938842	11116.6	11915.8	6662.76	9245.48	18228.2	12446.8	11028.1	14070.2
chr5:139906295-139917501	13638.1	12590.7	8532.6	10866.8	18224.4	17811.1	10308.9	14532.9
chr13:40718340-40724733	16810.7	14773.4	16854.8	19384.6	18216.1	17041.7	19629.7	15776.4
chr4:72193236-72202496	24619.9	23005.7	22958	28774.1	18202.6	15044.9	19476	17443.1
chr14:61273774-61276124	7610.08	7225.24	8278.55	9256.73	18201.8	15517.9	22591.7	24387.9
chr2:125504369-125507552	11453.7	9567.94	6823.47	8248.25	18186	16233.7	12904.2	15253.5
chr7:67757047-67760138	10847.9	11845.8	8105.92	9908.67	18169.4	13787.8	12632.6	17612
chr4:45671917-45673953	16918	14051.1	12595.4	17757.3	18169.3	15471.1	16632.9	17127.1
chr18:23751498-23755079	12698.7	13441.9	12980.3	14745.7	18166.9	17860.7	14953.8	17201.9
chr1:9600831-9603179	13867.5	13573.8	17367.9	16829.6	18156.1	22497.7	26625.8	22513.2
chr5:99480836-99484599	29389.8	22568.1	20000.9	20685.5	18153.8	15667.5	14284.9	19475.3
chr1:172549249-172551435	12472.5	16569.6	12079.1	17016.7	18150.2	17865.4	15945.3	19354.4
chr6:52289948-52293453	19726	16071.8	16074.3	20543.2	18150	20402.1	18795.1	15257.1
chr1:34471221-34473941	7763.94	5682.49	7591.75	7819.11	18145.3	13099.8	12541.9	16839.4
chr16:21204044-21207374	12902.3	11587.6	9213.92	9642.91	18130.1	16686.5	14692.2	13706.8
chr15:78538590-78542677	13386.9	9946.11	7725.94	9715.71	18121.2	13524.8	10726.3	15867.6
chr8:20596197-20599853	38898.7	39095.4	41261.3	52789	18114.7	16734	24548.6	23733.5
chr1:77071647-77073964	19243.4	21526.7	19453.2	20534.7	18106.4	20257.9	25370.7	21337
chr4:115062240-115067230	20865.3	21411.6	16392.3	18025.4	18106	16088.9	17105.9	17877.2
chr2:145516805-145520780	30171.8	24940.1	19135.4	22036.4	18105.5	19597.5	25649.1	21593.1
chr15:75740480-75749387	13255.6	13169.3	11071	12864.1	18096.6	15450.3	10533.5	16014.7
chr17:71714626-71717515	19816.5	18777	15020.4	18729.9	18094.8	16501.5	17684.8	15941.7
chr8:118436478-118438233	12474.1	11621.9	8906.16	9622.39	18089.2	19404.1	17998.4	15302.1
chr12:85745783-85748340	9300.74	9986.16	9425.85	8535.46	18084.8	12070.3	9403.01	11708.7
chr2:11705135-11707262	18988.6	14812	13929.6	21955.3	18081	13527.5	15408.7	20166.7
chr15:76102389-76105839	8345.24	8494.88	4945.27	7725.74	18080.5	12548.5	9299.14	15151.9
chr8:88646760-88648368	9050.84	5687.76	7802.29	9509.95	18080.5	14706.8	19828.3	20127
chr15:102944897-102959382	17184	16585.7	14753	17282.6	18078.7	18484.5	17402	18047.9
chr2:147306884-147308470	16554.7	19234.7	18592.6	15505.7	18062.4	17963.3	17154.5	18841.3
chr4:99626531-99627642	13704.6	11948.6	11968.6	15913.1	18062	14074.2	13147.5	12837.1
chr12:40034399-40038751	17557.8	15511.9	17931.3	19208.4	18060.8	17737.8	18016.2	20036
chr1:45925079-45927869	15332.7	15196	14951.7	17302.5	18056.9	18755.7	31187.9	23851.3
chr1:78205677-78206800	8711.48	12558.9	17320.7	18718.9	18056	21294.7	25251.8	25025.5
chr2:125721219-125725395	9427.97	11350.6	9584.65	12682.1	18055.7	17043.9	17439	21009
chr18:45943973-45946666	25931.7	18758	21108.3	26413.5	18054.4	16187	22577.8	20417.2
chr17:31708745-31709941	24113.5	21386.5	13888.8	16396.5	18046.7	20708.7	11441.2	14494.5
chr6:49221173-49223042	17153.2	16949.3	17940	19724.9	18044.2	23760	28653.6	17132.5
chr1:119007065-119008590	26310.3	26460.7	20052.6	18439	18032.9	18331	18482.8	23503.7
chr10:79779892-79782200	9399.48	10065.3	8984.42	7131.36	18028.2	12341.1	10943.4	13805.6
chr15:99583650-99586158	9962.45	11764.2	11026.5	11298.2	18021.9	16513.3	11452.9	16111.9
chr2:148032244-148049618	33858.9	29181.1	25636.3	28421.3	18021.5	16770.1	16857.1	18510.4
chr18:10324196-10326440	18998.3	15015.5	12529.3	16407.3	18017.9	15895.9	20446.4	18880.6
chr7:100938017-100939370	22190.8	20040.5	12555.1	20445.6	18016.3	20800.7	13588.1	18044.3
chr6:112487454-112492170	16810.6	13627.4	12819.6	14361.4	17999.5	14873.2	12776	17954.6
chr16:78930038-78932930	21493.7	19618.5	20331.6	24889.8	17994.9	16279.8	22249.1	18660.9
chr17:46296222-46299118	7604.62	5936.73	5526.01	10745.1	17988.1	19528.9	15259.6	14965.3
chr6:84098876-84104611	18439.2	14660.7	11207.7	15121.1	17988.1	14986.6	11413.7	16429.9
chr3:107129967-107131898	19031.7	17185.4	18156	21265	17980.7	21411.6	27209.3	20090.1
chr17:85625028-85629152	24923.6	19537.9	18230.4	19396.5	17978.7	18603.2	16454.8	16725.2
chr12:105007056-105011602	12336.8	12980.3	10837.3	14745.1	17972.8	16192	15392.1	14620.5
chr4:91397784-91401424	16618.6	13739.8	15358.9	20819.1	17963.9	19946.3	27281.3	19363.7
chr10:22842752-22846270	37945.2	38604	39097.8	45097	17954.6	20191.1	25241.5	18953.1
chr15:54570531-54573199	19320.9	18833.3	15884	19905	17947.1	14830.3	19809.3	20206.8
chr2:4716329-4718653	6730.81	5748.8	5301.67	7584.54	17945.8	15060.8	13712.2	14888.2
chr13:116702961-116716267	37075.2	33927.2	33656.2	34550.5	17935.2	20743.7	24211.6	20136.9
chr2:66123842-66128251	13762.8	13190.4	13925.6	15418.6	17927	20259.8	21228.1	21913
chr19:17773010-17774880	33901.6	25385.9	25771.1	23746.9	17920.6	19008.5	19282.3	15194.6
chr14:105500882-105503793	12952.9	14062.1	13190.1	12821.7	17915.1	23083.9	23598.3	21415.2
chr5:99529592-99532204	24616.7	21189.5	13834.5	20924.1	17896.6	14988.5	15531.3	15753.6
chr9:54979784-54982999	5858.31	4682.39	7603.31	8541.31	17883.5	15855.2	12970.3	11371.3
chr2:128697994-128700059	6611.1	8606.17	7488.5	8994.72	17873.8	17162.3	20897.3	20874.9
chr3:144113538-144114721	18252.3	22136.8	16117.2	25428	17873.7	15687	25284.4	13192.6
chr8:105258333-105261296	10123.2	7549.04	9898.59	11861.3	17868	17307	16222.9	17590.8
chr19:14889395-14893118	36838.7	27547.3	26410.9	28885.4	17865.8	22296.3	20460.9	19284.9
chr3:87945184-87950859	8021.15	7785.2	10408.4	9328.71	17861.9	16417.9	14284.2	17069.4
chr12:12683491-12685895	26515.3	19164.9	15278.1	17187.5	17856.6	21782.4	21486.4	19710.7
chrX:133684539-133692367	15882.4	12878.7	12431.2	12998.3	17855.8	17201.2	16569.5	17742.6
chr3:104779101-104786163	10461.8	10462.9	10996.2	11543.3	17853.4	14576.6	14602.3	17422.8
chr9:61321454-61325200	11687.3	11439.1	11340	11543.8	17853.2	17753.5	11311.3	13714.1
chr18:40627920-40630983	30666.1	23098.1	29162.9	27790.9	17843.4	20306	29138.2	19832.5
chr8:127062645-127066491	19290.7	17855.6	15963.8	15454.5	17834.4	20052.6	16601.3	17716.2
chr6:55114156-55121264	14257.3	13906.8	11834.9	13879.3	17827.2	15892.3	14037.4	18370.1
chr8:123115737-123119923	8828.9	7443.48	8066.2	8919.37	17827	15387.3	12474.4	17665.8
chr3:146683675-146686190	7434.81	8076.14	10660.8	9738.81	17820	17636.2	19669.8	22716.7
chr4:65295738-65298043	17437.8	11636.1	13146.6	18535.1	17818.6	14386	19838.3	19328.7
chr15:101410950-101416301	7072.95	8066.31	5837.48	6659.86	17814	15896.7	12578	17193.7
chr6:7554048-7558034	23901.4	20115.8	22014	25029.9	17811.5	18584	20305.2	18691.2
chr12:75365272-75369883	16840.9	15317.8	16443.8	18768	17810.2	16832.9	16100.9	19592.2
chr5:24385630-24389023	9135.53	9916.49	8766.48	8967.71	17802.2	15877.1	11144	18974.5
chr4:63181477-63183621	20144.5	13970.6	14062	14939.3	17791	16033.6	14835.9	18903.2
chr2:84881833-84889518	16749.3	15803.4	15103.1	15160.9	17790.4	17020.2	15609.7	18154.7
chr8:111889119-111891019	9445.99	9773.28	7208.04	9704.77	17780.5	13561.2	10434.7	18793.8
chr7:49973555-49977138	28749.5	25482.9	19412.3	23654.5	17778.8	16961.7	16669.1	19349.7
chr15:78602894-78607205	13683.3	10360.8	6651.18	10096.1	17775.3	17248.9	11454	13831.4
chr9:30137400-30146402	14538.8	13373.5	12450.7	13286.3	17765.5	20044	17067.1	15617.5
chr15:32244762-32250316	12665.7	14165.4	12331.9	13193.4	17759.9	17889.3	17468	17236.8
chr1:92881575-92884322	18037	14932.3	11662.3	13660.9	17749.3	11960.1	11651.4	18868.3
chr4:45431063-45434557	22279.7	19217.1	15125.4	14146.9	17748.3	20179.2	19320.5	21816.5
chr13:10358337-10361544	16962.6	16707.6	14916.3	16292.9	17746.1	18046.7	17699.5	17535.4
chr19:47362277-47368309	20315.9	16074.1	14014.1	17045.9	17745.9	16152.9	13519.5	15419.5
chr15:103085594-103087277	17071.5	18409.3	10405.5	15943.2	17740	16787.1	19277.1	22257.3
chr9:20975254-20977126	9809.63	9982.25	7576.47	10289.1	17739.2	13206.4	7008.3	13408.5
chr10:120736043-120736935	19143.8	18054.5	17999	15262.4	17729.2	17169.5	18155.2	13583.6
chr3:99261171-99264213	33940.5	34728.8	35232	35150.1	17724	16808.5	24025.4	17508.3
chr1:128588821-128590280	20133.4	13412.7	16259.2	20718.6	17722.7	20482.6	20508.5	23452.6
chr18:62921725-62925571	10887.4	8822.73	7321.53	12221.9	17721.8	15125.1	17521.1	18144.7
chr13:96923941-96926926	17659.9	13748.4	14005.5	16922.3	17713.9	19477.9	22130.4	20996.1
chr8:106602963-106605882	13719.3	11764.2	9866.28	12458.5	17713.8	14094.7	14882.2	14024
chr16:34657980-34659590	7345.56	8244.01	10839.9	10754.5	17705.2	13119.6	10690.6	14713.2
chr3:108225497-108227477	8592.96	7552.91	4536.04	8280.62	17702.2	20393.4	17737	23167.3
chr9:78614007-78617801	9160.17	11066.7	9210.91	10879.5	17699.1	19241.1	17936	17622.5
chr13:55419918-55422901	8687.75	8040.18	7152.48	7464.23	17697.2	18169.1	11004.9	17246.8
chr8:70796162-70798867	8466	9333.07	6318.23	8960.6	17692.9	14190.3	14471.4	19644.1
chr14:115037359-115041248	10836.3	9577.14	11349.6	12537.9	17691.4	20563.2	28388.7	18366.7
chr12:24571241-24574412	10198.5	11967	14483.1	12512.7	17689.2	15953	16935.8	16980.7
chr8:84041738-84045188	11380.9	9737.14	8638.64	11027.4	17689	13302.6	12491.9	15779
chr2:131050785-131057380	9713.88	9049.59	9095.81	10169	17685.3	16122.9	12641.4	17546.3
chr4:89279467-89284415	23977.2	20323.5	24392.1	23015.6	17678.3	17192.9	18301.8	16512.3
chr1:182107198-182109559	15028.9	15638.4	17977.9	19456.5	17669.8	16809.8	15614.8	15943.1
chr17:15369711-15383164	13910.4	14426.4	14729.3	15875.9	17669.5	14610.2	15529.2	17479.7
chr12:101816689-101820444	15327.4	11725.3	13218.5	12509	17667.2	16936.1	17500.8	17452.6
chr13:107317431-107320864	11952.9	11421.2	10947.5	9985.68	17664.6	17249.3	22272.3	20224
chr6:53460796-53463563	17156.9	13450.7	15229	17196.6	17660.6	22028.1	19049.3	15311.5
chr17:51825990-51834404	14806.5	11651.1	14690.4	15628.8	17660.1	17565.1	20272.4	17753.6
chr6:99724705-99729222	13202.6	10498	10269.8	14817.6	17659.2	15249.1	20328.9	17642.7
chr2:173583538-173587343	12210.1	11625.2	11624.7	13414.1	17652.4	17630.1	20033.3	16699.7
chr9:99357227-99359497	12047	10267.5	9464.69	9793	17644.4	14591.7	10316.2	10512.7
chr1:138911510-138913432	25636.4	18162.5	18487	22432.5	17640.5	25582.1	28028.1	24056.8
chr1:77101367-77104630	14243.5	8865.34	11204.6	16348.4	17640	25249.7	21710.4	18822.3
chr7:35333046-35336374	13864.5	8705.75	10868.1	11419.3	17635.5	14289	12152.7	14866
chr11:82928358-82930644	8904.35	13646.5	5376.48	6293.07	17633.2	12216.1	13262	12564.4
chr5:131536954-131539582	8740.13	7823.12	4212.47	8612.66	17632.3	14745.1	8014.22	9340.23
chr2:118109626-118117184	24102.1	20725.2	18072.8	20934.3	17631.2	18605.6	18209	20254.9
chr15:39005678-39007821	11534.3	11198.4	8237.86	11774.2	17623.3	19953.6	27326.8	23298.7
chr16:89564669-89567450	13995.3	11945.1	19025.1	19920.3	17613.5	16472.8	19444.8	18476.1
chr12:33950790-33964291	33371.2	27346.9	29780.1	29507.8	17611.1	20409.3	21497.9	17052.9
chr18:84719090-84723478	18820.7	20576.1	15159.4	19881.6	17608.3	14912.9	16593.4	17316.7
chr19:16114281-16115756	27710.1	17255.7	19037.4	24282.6	17606.9	17183.6	22732.4	16933.9
chr11:114059068-114069154	11986	12400.7	8875.84	10828.6	17602.3	17616.4	10208.9	13602.7
chr5:31087960-31096683	10231.6	9184.34	9458.54	11200.8	17598.2	15647	12940.5	17430.4
chr5:98168169-98173432	17734.1	15899.3	13012.5	16142.3	17598.1	18656.7	15114.7	16257.3
chr15:101076282-101081721	8826.53	7724.76	6865.06	7677.74	17597.6	13525.7	12336	14906
chr12:108952747-108954985	24198.7	20403.8	15652	14398.6	17580.2	18988.9	15258.8	16321
chr18:60920998-60923196	17261.3	19595.5	14499	14324.9	17572.8	14961.6	14726.5	21786.5
chr7:49905847-49918524	27177.7	22610.3	18252.2	20613.4	17572.1	16188.7	14802.6	15542.6
chr3:51357902-51360013	7963.28	8141.4	6699.12	8114.19	17556.7	12054.4	10306.5	14838.5
chr4:41497120-41501172	11156.8	10134.2	12191	9475.15	17553.4	10137.7	9502.17	14329.2
chr6:137167441-137170227	9809.74	12264.2	11009	10128.1	17549.4	16237.8	13665.1	20442.8
chr14:34199783-34201646	9094.12	13337.5	8325.4	11084.4	17535.3	12192.9	15807.8	12894.8
chr11:113927361-113930779	13429.5	10447.9	9289.17	13455.5	17528.1	15927.5	11707.4	14354.1
chr7:96562704-96564042	29567.1	23748.9	23557.2	25749.5	17516.1	19412.8	16780.8	14087.7
chr17:85688300-85694684	28307.9	26628	17994.8	21598.7	17503.7	20303.2	15167.7	19300.6
chr4:91111347-91112451	17126	22243.4	21827.6	27836.8	17503.2	15795.2	18540.5	15470.7
chr6:103510451-103512459	19294.5	18502.1	18295.4	21599.3	17502.6	11606.6	24084.7	20387.9
chr15:82934492-82935738	19106.2	18439.2	14830.6	16928.5	17487.6	18615.2	10579.2	17684.4
chr14:34218123-34221319	14511.2	10171	11661.8	12253.3	17485.6	13391.7	14835.3	17006.7
chr18:4634093-4637532	12821.8	12087	11175.2	13596.9	17479.1	14078.5	19838.5	19717.3
chr4:62641114-62644856	15612.4	14225	14048.5	17623.6	17476.3	14034.3	14260.4	16987.4
chr12:106122452-106124691	17590	18284.5	11014.9	14200.5	17475.6	14439	14054	16637.9
chr14:118704711-118707308	14450.4	14573.2	11342.6	12990.1	17473.4	12508.2	19586.2	21702
chr15:74668778-74673982	17746.9	16427.3	10768.8	11840.6	17456.8	13304	11127.7	12918.5
chr10:116300439-116302455	10621.5	9001.31	8230.3	9722.95	17452.5	18087.7	17382.6	20994.3
chr12:30881960-30885804	13267.5	10484.7	11256	14215.3	17449.9	17891.7	23104.8	21772.8
chr8:12381170-12406822	18375.2	19077.6	13606.8	15495.6	17445.1	16423.2	16416.7	16258.7
chr10:60214606-60220062	13021.3	11170	8891.41	14923.2	17442.1	16048.9	13516.5	19311.1
chr4:63249226-63251751	12636.1	10552.6	12600.8	14580.8	17433.8	16829.8	14639	15155.2
chr2:159072853-159073657	10810	15238.1	14341	17222.5	17432.8	21847.4	14033.3	18070.9
chr11:89297677-89302996	12001	11631.1	9803.82	11991.9	17432.5	15340.6	11338.8	14206.4
chr12:70685971-70687760	15209.3	14403.5	10150.9	14355.3	17429.2	19349.7	16566.2	19802.2
chr4:47246947-47248793	12344.8	13164.3	14258.7	16617.9	17429.2	16314	14376.1	19609.2
chr5:74792054-74793320	16558.2	15347.3	9290.42	12540.6	17421.2	14138	15901.8	22453.4
chr6:85510024-85514241	9905.92	8723.9	5162.99	10266.1	17413	13313.5	10343.6	14867.1
chr7:66387072-66388769	9713.58	6771.75	8003.59	11504.9	17401.5	12978.9	11495.7	12914.4
chr1:62795645-62804793	11787.3	12650.3	15858.4	16327.7	17392	18869.7	21435.2	19329.5
chr10:24594216-24598218	22653.6	21803	20845.1	19389.8	17382.9	15230.7	14544.3	16311.2
chr8:48553073-48557172	16889.4	13722.4	18539.5	20061.3	17379.6	19396.7	20808.5	18423.5
chr3:66743272-66748073	31229.8	24001.3	26561.8	28917.8	17369.1	18124.5	21772.4	18509.6
chr19:55742285-55748492	12327.8	10835.1	10975.1	12360.6	17369.1	18394.7	16459.2	20157.9
chr14:28503874-28513951	11569.9	10811.2	8635.23	11613.1	17363.8	16643.9	16033.8	15671.1
chr10:75779246-75781492	5057.55	4556.92	5840.76	7032.6	17363.5	14479.9	13662.2	15424.3
chr8:103532135-103534131	28371.3	25011.8	27022.9	28911.4	17359.5	16320.2	20360.1	13353.7
chr5:12381871-12386279	19091.9	19534.5	19156.1	22868.6	17355.7	18416	23259.3	18795.6
chr14:33212222-33215203	9184.88	10854.4	9213.78	7001.83	17352	18491.7	15618.4	15527.6
chr15:98771432-98773145	8760.38	7053.7	5841.74	8135.94	17351.2	19516.5	13154.2	13536.4
chr5:67602142-67603891	13073.2	15469.8	17863	18874.1	17346.9	16749.3	25402.5	21070.8
chr17:78196589-78205583	23890.1	21275.2	21910.9	24006.8	17342.8	14187.1	17453.7	17912.5
chr5:120426543-120441196	16661	14190.7	9357.27	12839.1	17342.5	15679.1	8870.54	11762.9
chrX:11549297-11552319	15191	14886.9	12282.8	12306.7	17338.7	17541.2	18377.3	15261.6
chrX:105762785-105765948	12390.5	8254.47	7818.45	11688.6	17329.9	15669.7	13243.6	19600.2
chr5:138753123-138759113	15056.4	11683.7	9447.81	10716.5	17322.8	12060.6	10490.1	14198.2
chr15:79515443-79518389	8706.69	7083.24	7794.6	8556.18	17320.4	13394.4	12517.1	14361.4
chr5:22743407-22746958	11709.6	8956.03	13115.8	13508.3	17320	17963.9	18304	23096
chr7:100008554-100010048	10721.7	10107.8	9230.88	9462.18	17312.1	15251.2	12411.8	15586.6
chr2:44978444-44979926	20070.1	19693.1	13505.4	20906.3	17308.6	20943.5	22189.1	17883
chr1:87182108-87188383	10637.9	12246.3	7308.48	10332	17300.8	13196.9	11239.8	14326.3
chr10:61936150-61938149	9054.52	9619	7826.58	9764.78	17299	16133.5	17467.6	17355.9
chr3:127787961-127792895	11358.3	9800.18	10732.3	12861.2	17290.5	15855.2	20990.1	19519.2
chr2:37792739-37794000	8881.51	8641.65	5825.95	9397.54	17290.1	10248.6	9445.56	15090.8
chr15:34306245-34307492	17631.1	14282.7	18260.3	21421.7	17289.7	18571.4	16165.4	19545.7
chr8:14093257-14101593	11316.2	12296.8	10627.9	12641.7	17284.8	17364.8	17372.9	15317.4
chr6:100139523-100141033	20929.8	23842.5	17488.9	23344.4	17280.3	22985.7	17278.4	20362.3
chr2:132943247-132946691	13911.8	12872.6	14871.2	15967.3	17275.2	17480.4	19886.4	19324.3
chr12:112299353-112303519	18200.9	18096.7	13372	12209.3	17275	14345.5	9496.8	11669.8
chr14:70202033-70209124	9843.6	10540.6	7468.35	10565.3	17271.9	17030.2	14761	17729.9
chr4:104912716-104914471	11482.6	13448.1	10251.5	11110	17271.5	15573.7	13965.2	15504.2
chr13:97333826-97334887	17851.5	13812.4	18277	16816.9	17270.9	18193.4	22764.9	20483.5
chr17:49195955-49197489	16545	15759	14407.7	18205.1	17268.5	18191.3	14925.4	18531.8
chr19:23446309-23448690	14400.5	13182.5	11797.1	13012.1	17266.4	18219	21629.4	20064.4
chr2:119757702-119760916	7006.43	9149.45	5423.34	8969.55	17266.3	10553.2	10579	15676.4
chr17:26837348-26845106	17256.5	14797.7	11204.5	13575.8	17265.9	19164.3	10454.2	13404
chr5:89881114-89885220	13536.6	12958	9719.25	15731.6	17246.9	15516.4	16130.7	17495.5
chr14:33076929-33078680	18048.8	14952.2	12474.4	12291.4	17240.7	14150.4	18536.8	16884.7
chr1:167000408-167003759	8632.22	8189.53	10549.8	10888	17239.9	15053.5	14822.6	18288.3
chr1:190980679-190981705	20495.4	12593.8	13350.8	14427	17239.2	22219.6	19142.1	29375.5
chr8:72318542-72323673	7151.93	8169.3	6499.39	7855.4	17235.3	10654.2	12085.7	13854.7
chr2:161339162-161342439	13973.3	10293.3	13638.5	15738	17232	16551.2	16517.1	17353.9
chr11:117384310-117386308	14171.5	8349.98	8840.29	12580.3	17221.4	13937.2	6841.2	9435.17
chr3:30649714-30651387	9949.48	12212.2	6687.23	11221.4	17219.5	14792	19864.3	18603.6
chr4:91227527-91232706	16107.3	14923.1	19630.6	24380.2	17218.8	18708	21635	15393.4
chr13:97256326-97257521	17645.4	15188.4	17070.2	18448.8	17214.1	29680.3	22312.6	20954.1
chr1:132315411-132317762	10508.2	6825.92	8766.04	13068.2	17212.9	15366.6	12987.4	10993.7
chr3:30009316-30012660	21516.3	17861.2	22052.2	22504.2	17206.5	19957.7	25891.6	17535.6
chr11:22863054-22864149	20230.6	24566.7	14774	20663.7	17205.7	14164.2	19859.7	15682
chr14:74639140-74644226	13822.5	14988.6	13613.4	15458.9	17203.2	21499.5	24479.6	17298.1
chr2:180222336-180226465	9421.67	9043.49	10141.5	8658.44	17199.1	13278.3	12713.1	15441.7
chr3:96381813-96384697	18110.9	14069.3	13666.2	15258.6	17196.9	19316.3	17190	15898.5
chr7:96549544-96551458	22729.9	21065.3	20155.5	22749.9	17196	14317.4	12570.5	14330.5
chr10:80488892-80499338	12704.9	12075.6	9947.23	10947.5	17190.1	13433.3	10460.8	12825.8
chr2:60551625-60553989	15833.2	14728.7	15539.6	13132.8	17189.4	14965.1	21204.9	19085.8
chr9:110739542-110742378	9949.39	10148.5	8756.27	10411.5	17189.3	16897	13146	15747.7
chr2:36089725-36092051	21175.1	21685.3	15393.5	18652.6	17176.5	18931.2	15026.4	19483.7
chr9:119630547-119632505	14850.5	16513.2	14113.6	12374.8	17167.9	21407.5	13845.5	17327
chr15:103336821-103342677	6811.87	8025.89	7172.13	8338.81	17166.4	14477.9	15861.9	16981.6
chr9:117870077-117875591	9797.73	8879.15	8417.76	11931.7	17160.9	12964.3	13976.7	16960.5
chr8:105964302-105966137	9139.44	9209.5	6670.24	9457.81	17160.5	13347.5	12610.9	13435.2
chr7:144894561-144898933	10827.1	11695.6	6947.31	10461	17155.9	13257.3	9509.7	9978.87
chr12:29937379-29939622	13767.9	8735.1	10614.4	13673.5	17154.7	12998.2	15167.4	16058.4
chr9:119564697-119567086	16949.4	15181.6	12089.9	13385.1	17144.1	17338.3	11628.3	14558.2
chr1:157446899-157449090	14623.6	14988.8	12534.3	15855.9	17141.7	19679	26040.9	22847.1
chr5:30113298-30115371	9314.51	6548.87	5342	7120.12	17135.7	11697.7	9153.4	17838.7
chr13:21913549-21917403	18177.7	14166.9	18097.4	22106.4	17128.4	15184.9	19785.7	15028.9
chr6:126163992-126166740	10864.2	12358	8428.44	8883.65	17128.2	18840.3	16003.1	18621.9
chr7:96426257-96427504	29539.8	21553	18822	25262.5	17120.5	10030.7	12240.2	12728.2
chr9:120601575-120604646	11120.8	12401.3	8663.62	10907.6	17108	13059	7781.42	12779
chr3:107454995-107464567	12513.4	10889.9	12193.1	14862.2	17106.9	14192.9	13165.1	14380.6
chr12:111269954-111272340	7382.24	7020.47	4440.94	5685.62	17102.5	13891.2	6368.24	11868.1
chr13:23285282-23287409	16398.2	17577.3	18601.8	24285.7	17102	19020.7	23471.3	19845.8
chr7:34674698-34676875	20097.1	14081.6	15209.3	16949.7	17099.1	16358.3	11985.6	14396.9
chr8:31915693-31918489	17180.6	16184.3	16102.6	15891.9	17093.2	17417	21969.9	22162.7
chr2:29249501-29254357	8715.92	7632.01	7000.19	9442.48	17089.5	12502.4	10082.4	13469.2
chr15:74213658-74229619	20470.7	19017	16328.2	17630.5	17073.7	17084.3	14913.3	15961.3
chr4:135152928-135159729	14305.4	12514.6	11659.2	11281.6	17068.4	16555.4	11232.9	12477
chr6:100526352-100527688	10191.4	14977.6	10047.9	13973.9	17059.7	17864.4	17663.7	18291.9
chr14:75834035-75835483	7112.55	5376.25	5756.18	6551.64	17055	10192.3	12004.2	18348.4
chr10:61625135-61628318	10254	7995.1	6695.04	8669.76	17046.1	16055.7	10541.6	15354.4
chr2:109543350-109546938	38380.8	33362.4	33335.6	34970.7	17033.1	20642.3	25675.3	20616.4
chr18:38209029-38213221	12739.9	12108.4	9427.73	11216.4	17029.7	10561.2	11106.6	14901.9
chr1:40265255-40270053	19672.3	16120.3	13946	17351.5	17024.6	18257.7	17792.6	16646.2
chr17:31760064-31760759	23283.8	25458.9	18436.2	21034.2	17014	12879.1	9795.32	18634.3
chr9:119477812-119479856	23281.8	15947.4	8677.52	14795.1	17013.7	16867.3	11847.3	15873.9
chr12:106080377-106083340	19168.1	13166.8	16550	16994.8	17011.6	20707	15757	17065.7
chr13:24638111-24641039	15465.8	11979	11051.2	14096	17009.4	13626.6	18343.5	14912.9
chr2:51838014-51840060	18715	19207.2	13497.4	15974	17003.1	18649.9	17927	16937.8
chr3:85884824-85888781	8817.38	7287.77	7224.98	12159.7	16998.2	17516.4	18596.6	16769.6
chr18:74893626-74896278	19082.3	19071.9	15293.6	19133.7	16987.5	16861.7	19003.3	19047.5
chr14:52327314-52328972	6755.51	7502.82	7783.85	14733.2	16983.7	18874.5	16581.9	14823.5
chr2:120075828-120077835	9660.27	7495.51	6754.6	7841.66	16979.6	9493.34	8973.49	12510.9
chr11:32961938-32964431	12903.2	14267.7	11099	13964.6	16978.8	14265.1	15080.3	18419.9
chr19:47264768-47268985	10865.8	11970.1	7902.24	9131.5	16973.4	12821.8	12100.7	14247.1
chr3:34640655-34671971	21704.1	19993.1	19190.7	21479	16971.1	16133.5	18581.7	16139.4
chr7:100924467-100933854	15034.8	13069.9	12367.5	14154.7	16970.2	14441.8	11437.7	14840.6
chr18:40256560-40260384	14147.5	17036.4	14859.4	19178.8	16967.4	19644.5	25377.1	22834.4
chr8:122229482-122232128	11751.7	9231.36	6636.09	7738.94	16964.7	10417.1	7343.51	8311.61
chr2:145383177-145387313	18740.1	14685.7	15114.9	19015.1	16960.2	15532.2	18880.5	15944.1
chr6:99984474-99985994	12252.6	11572.7	12183.2	13434.9	16947.8	15311.3	10944.6	15562.1
chrX:99974209-99976986	12875.3	13057	11334.8	11165.6	16946	12039	13616.2	15004
chr18:76852756-76860539	20980.4	18376.2	15289.6	16753.6	16945.1	15089.2	12939.7	13337.6
chr4:83044759-83046702	17410.8	14732.4	14103.2	19748.8	16933.6	18054.8	19226.8	19547.6
chr2:115849944-115856644	30239.8	29250.2	24734.7	27284.4	16922.2	16328.3	21302.6	14276.3
chr1:124042348-124046402	17707.6	16345.9	15754.3	19756.2	16918.7	18500.6	21643.9	19724
chr8:122261057-122266132	13148.7	13075.3	8779.46	9596.67	16918.6	14820.3	10300.3	17036.3
chr2:6452965-6455649	20835.6	19893.1	16999.2	20675.6	16915.6	20313.2	18056.6	19947.6
chr13:51170330-51172365	10791.7	10540.5	5901.6	11593.2	16915.2	12923.1	11680.5	16676.8
chr17:31685458-31686658	24388.1	19422.8	14859.6	16996.6	16914.1	13236.5	9963.34	15245.2
chr1:135921642-135924481	8298.35	8474.07	6967.23	7602.46	16912	15785	14436.7	18176.2
chr14:46881413-46887192	13548.8	13225	11299.1	11385.1	16910.4	12447	11731.3	15881.1
chr1:154203137-154206923	13483.1	12943.2	9573.27	13975.8	16909.5	13615.1	17035.4	13124.7
chr16:38901989-38906574	16570	13071.7	14575.8	13478	16899.4	12130.1	14960.5	16082.3
chr10:120600091-120605862	16982	16287.5	12782.1	17079.9	16895.2	17033.5	17905.8	17778.2
chr16:35489538-35491214	12050.6	9431.1	7727.09	10985.3	16892.3	11903.8	13401.6	14214.3
chr5:74193505-74196233	9107.64	10843.9	9984.77	14620.1	16889.1	13526.4	15607.8	17728.5
chr8:91551855-91555183	16708.5	14694.3	17829.9	18735.3	16886.4	17378.8	17840.4	18392.6
chr8:70371423-70377464	9297.44	10811.4	8885.53	10313.6	16882.7	16028.6	14477	18054.8
chr3:107107899-107114202	19847	16936.3	20583.6	23902.8	16882.3	16262.1	19601.7	17487.7
chr14:70886900-70894527	16464.1	14958.9	12108.2	13977.2	16879.3	16371.9	18434.9	17113.8
chr10:32888573-32891495	15269	10155	13571.7	15488.7	16872.7	18786.8	21116.7	18174.6
chr11:35978591-35981020	14299.6	10739.9	8757.22	10944.9	16871.4	16709.6	12604.7	17031.2
chr4:45509161-45510722	21304	20335.3	16579.8	17470	16870	12580.4	12809.6	14074.1
chr12:45072051-45074807	29663.2	28652.9	23683.4	27132.4	16869.9	13923.4	18206.2	15077.9
chr2:93640118-93641169	18074.5	16274.6	16648.5	18278.8	16868.3	19887.3	22568	23612.1
chr3:96343498-96344159	19006.9	13172.1	14267.4	19484.8	16862.3	27988.9	20184	15843.1
chr3:10088029-10090152	18726.2	13654.3	16694.8	19576.3	16847.5	20910.4	24000	19428.1
chr19:56395003-56398175	10178.6	8747.92	8401.73	10062.5	16847.4	15366.8	14461.4	14562.3
chr13:107176729-107179688	16494.1	13285.3	16414.9	12076.5	16834.5	19884.5	24842.7	20476.4
chr12:108977020-108978540	22554.4	15373	11083.2	19610.9	16834.1	11389	10324.5	13723
chr17:83272713-83274966	21438.5	17882.7	13189.8	20453.9	16828	17888.5	17416.9	18689.6
chr11:5055619-5065083	12280.2	11545.4	9091.51	10120.5	16827.5	13413.3	9974.52	15462.2
chr15:82915641-82922632	19378.7	16828.1	12250	14395.5	16827.3	19373.7	13150.2	17346.1
chr4:47207185-47210362	15290.5	14401.2	11238.8	15147.6	16822.9	13230	13146.4	15196.1
chr2:124089602-124092330	9941.31	12468.9	10293	11369.3	16815.6	18366.3	18947.1	22308.2
chr1:153641191-153643029	11994.1	8926.17	10644.3	15040.3	16809.1	19252.2	19541	16873
chr6:83064356-83065017	8725.52	12025.1	13979.4	11272.7	16803.9	18710.2	7853.84	20139.8
chr15:74203312-74206514	15695.8	13683.8	15983.7	16072.3	16800.9	14381.3	13915.2	14601.6
chr8:121124281-121129755	17325.3	16331.1	9057.96	14925.7	16794.9	13150.7	11801.5	13852.6
chr12:112141136-112152021	14001.9	15395.5	10991.1	12395.8	16788.3	13524.5	11153.4	14443.6
chr8:121254397-121256498	11154.4	12553	7319.73	8163.03	16783	13072.4	12243.7	15341.6
chr4:127311337-127314878	7137.31	7300.44	5970.78	7221.94	16779	15358.3	10357.1	14666.7
chr1:120006798-120008899	12892.9	11950	12027.6	10163.8	16777.2	21959.5	18928.7	19196.4
chr2:129698144-129701103	8436.66	6627.06	8540.5	10113.2	16773.6	15706.9	16781.6	17449.4
chr10:4708257-4714880	10992.1	10606.4	11154.7	11411.1	16767.2	17522.4	17026.5	14939.2
chr11:53769186-53770943	5337.59	6380.05	3651.13	7356.93	16758.4	11896	8314.13	8662.4
chr6:31663522-31665446	19353.4	13773.7	15292.7	13575.9	16755.1	16652.2	15931.5	18550
chr2:151006335-151009857	11947.8	8794.11	9971.45	14165.8	16752.5	13125.9	18945.5	17819.5
chr1:87473740-87476339	9093.5	8720.99	8658.42	9727.43	16752	12492.3	11544.5	12242.6
chr2:66121519-66123152	15107.4	11092.8	14040.7	17303.3	16751	14344.4	25175.4	18009.9
chr11:33142746-33149310	13983	14344	10844.4	14308.6	16747.3	16550	12888.7	17136.6
chr8:20378516-20380782	42266.3	44515	53284.6	57504	16746.6	22358.3	31454.9	26647.2
chr8:80053296-80058160	12739.2	14818.4	16477.8	17253.1	16745.8	14958.8	23522.9	21212.4
chr7:99622783-99627823	12136.8	11708.2	10563.6	12726.3	16743.6	13660.4	10691.5	14149.7
chr10:127047682-127052553	7789.61	7243.95	8789.55	9584.07	16743	15928.4	16367.8	17347.2
chr6:49208185-49211638	8331.05	5737.84	7271.81	9400	16731	19874.2	19409.4	15826.1
chr19:25663528-25679240	23537.1	21651.5	20900.9	22985.5	16726.5	16415	17149.2	16133
chr15:88297837-88303381	15139.5	15969	13373.7	12412.4	16711.1	17726.9	16654.3	16441.8
chr15:73986286-74010398	19660.9	18186.6	14297.7	15947.2	16708.6	18203.3	12586.7	14621.4
chr3:65108422-65111887	16671.6	13019.9	11930.5	16257.9	16702.7	17025.4	16651.7	20071.2
chr5:24729152-24731999	10232.8	10004.1	9325.49	9185.81	16696.5	14866.5	14607.5	20452.1
chr5:74943608-74946409	14386.9	11355	9674.48	11368.9	16686.8	19138.7	18369.7	15114.6
chr6:87587828-87591302	11602.8	11079	9098.94	11541.8	16684.7	16152.1	12557.4	17265.7
chr1:167687357-167699329	24198.3	21119.6	18315.6	21211.2	16683.1	15938.8	17314.4	15321.4
chr16:17814793-17817092	12874.2	10401.4	11949.4	11998.4	16683.1	12707.2	8434.99	14968.5
chr1:89919227-89938738	16611.4	13773.3	13005	14142.6	16674	17544	14669.9	14301.3
chr16:94040073-94041633	15518.7	12550.6	10089.3	14308.8	16670.2	22740.4	16474.3	14430.5
chr9:110725019-110728129	8888.16	12722.7	8780.94	10597.7	16667.8	12463.3	9387.17	11832.9
chr8:83747587-83748393	7459.24	9062.82	5873.77	5004.44	16661.8	11247.8	14908.5	20989.6
chr3:104775618-104777925	10605	12157.8	12003.1	12775.7	16646.8	16105.1	13299	16771.8
chr4:151160299-151163365	20217.2	16645.1	15325.2	17973.6	16646.1	14856.9	9824.17	16765.7
chr4:130138260-130139750	10396.3	7223.12	8151.46	7970.75	16638.9	16223.6	10171.5	13566.4
chr12:105856047-105860373	22267.5	19463.7	14927.1	16455	16633.5	14484.5	12218.8	12745.2
chr12:109114305-109115655	14362.9	16130.4	9757.44	12154.5	16619.3	20141.9	12692.4	10722.8
chr14:24000938-24007318	12050.8	11569.9	9854.75	10665.8	16617	14778.1	17651.9	15399.7
chr19:24896479-24902604	30619.2	23616	18780.2	21398.4	16612.9	14296.7	15112.6	12702.9
chr14:47372539-47375008	11544.6	11577.2	10863.4	14563.5	16608.6	14275.5	19033.5	20711.9
chr4:148856385-148861419	16720.5	14237.8	11839	13963.1	16602.9	15923.9	10401.7	11714.1
chr12:112677534-112682044	11202.4	9268.75	11338.2	11010.6	16601.4	13500.5	11431.1	14918.9
chr6:100155304-100156235	18013.1	13056.6	13272	15554.9	16598.6	14684	11922.1	11761.7
chr10:71471581-71474564	22581.2	19656.8	20342	20890.7	16586.8	21329.7	21270.8	20640
chr9:89891396-89892397	36210.4	38614.3	23371.4	27680.2	16582.5	15686.2	14112.4	15941.9
chr12:105873602-105877697	25404.3	19036.3	10207.3	14033.7	16578.3	15840.9	12726.6	13492.7
chr11:36241872-36245062	22836.6	23062	17480.1	22924.1	16576.8	15311.3	16369.8	15009.4
chr15:103032332-103044453	16131.1	13876.4	15442.8	15236.8	16575.5	17076.4	17701.4	13754.6
chr17:83628747-83633667	11005.8	10299.2	14159	14227	16570.1	12683.1	16642.7	14055
chr4:148885293-148887255	22668.6	17276.9	18316.1	17510	16567.1	21944.4	11247.8	17252.5
chr11:33730822-33740650	18626.4	15894	14563.9	17440.2	16562	16153	14414.3	15754.7
chr9:37428954-37436120	19409.6	18068.6	15193.8	19915.6	16561.2	15630.6	15419.6	15417.6
chr3:132083782-132086606	24691.7	21194	17964.3	24598.2	16561.1	18629.8	17889.8	15065.7
chr4:120745797-120750613	10071.9	10940	9250.1	11016.2	16559.6	12620.6	12489.3	14742.5
chr8:20812183-20812951	30199.6	46298.7	31370	34696.8	16559.3	16547.5	18032.6	29126.2
chr15:101858481-101861466	7602.72	8541.73	7232.15	7656.1	16552.8	13394	13004.7	17916.6
chr19:45149418-45157302	21269.7	19808.5	12434.5	15629.1	16551.1	15583.7	11513.2	13140.4
chr8:14605434-14616103	21354	18519.7	17858.4	20205.5	16548	17479.5	17095.2	16692.5
chr10:80347349-80350607	9782.92	10633.6	8471.58	7953.81	16539.6	14233.5	10581.1	13455.8
chr6:128299255-128301559	13477	10644	12285	13946.8	16530.7	12169	16880.8	18136.9
chr9:45041992-45044398	5351.9	2054.97	5930.6	5628.91	16528	14828.9	12377.9	12145.2
chr15:74043932-74046217	20609.8	24992.8	15689.1	15935.1	16517.3	18208.6	11361.5	15398.3
chr11:33815416-33818035	20121.6	15837.5	19638.3	16646.2	16510.6	17405.8	16567	17145.1
chr2:127653942-127658070	8488.24	8036.56	7166.37	8749.09	16503.1	16170.6	15122.8	14893.1
chr13:103331421-103339029	16830.3	14188.8	15624.7	17248.8	16501.5	14129.4	17003	16685.1
chr17:47908999-47911866	15106.7	10689.9	10607.3	14106.1	16495.7	18055.3	11418.7	15485.9
chr1:135816656-135823540	8680.33	9247.75	9276.32	8221.48	16493.7	14607.8	14334.1	16095.2
chr15:82909377-82912919	14854.4	14821.3	11540.3	14742.1	16493.4	17940.3	12107	15276.1
chr10:127524490-127527030	9447.13	6828.01	11554.6	9607.12	16492.2	9584.94	9505.4	14365.8
chr2:31633588-31650137	14101.7	12690	10146.5	12076.3	16489.4	14601	10628.3	13432.3
chr3:103570871-103578781	11028.8	9840.95	7906.11	11972	16487.5	13770.7	13252	16365.4
chr2:44555734-44557682	17626.3	14566.8	17950.8	21672	16486.2	15287.8	14448.1	21045.5
chr10:70244024-70246606	8265.98	9194.49	9102.49	9345.84	16484.1	16192.9	18075.1	17379.8
chr12:109047840-109059748	11804.2	9177.38	9972.38	10907.6	16483.6	14765	10032.7	13280
chr2:31843067-31847509	12775.6	11481.3	7244.5	8212.48	16482.9	11611.1	9635.36	11209.9
chr2:35460997-35463336	7179.83	5820.69	5505.88	8868.31	16480.9	19122.4	15393.7	16004.6
chr15:98788588-98799065	8363.88	7547.02	7385.97	7633.75	16480.2	14635.3	11507	14085
chr7:70343371-70352487	23680	19301.8	20316.5	22080.2	16478.7	16827.8	16563.1	16633.3
chrX:37047789-37052614	8787.74	8099.93	6054.81	9786.88	16476.3	12713.5	11966.6	13634.3
chr13:114930895-114932701	12810	11165.3	13045.3	17615.2	16474.1	15820.3	14815.1	19540.9
chr2:129036641-129039981	8078.56	7150.42	4068.61	7198.82	16461.4	13700.5	14307.2	17172.1
chr4:141245958-141249883	13046.9	10827	7899.4	12639.5	16452.7	13339.4	9964.58	13007.7
chr6:100196901-100199248	25976.8	20364.1	24325.5	23059.3	16452.6	21334.8	19318.7	16537.1
chr3:154648668-154650428	13846.6	17931.5	16358.4	20174.5	16452.1	15717.8	18142	13567.8
chr11:8467064-8469228	10722.8	11289.4	9187.96	12608.1	16446.8	18150.3	14690.4	13078.4
chr2:36200831-36205324	12470.9	13546.2	14531.5	16608.7	16445.1	18923.5	20107.1	19865.8
chr1:74787329-74798779	11773.1	10591.6	11480.9	11988.7	16441.4	14727.8	12244.7	15060
chr12:80516374-80521429	8565.06	9598.56	9622.33	8746.34	16439.4	13273.5	13552.8	14074.3
chr1:74713028-74714536	5217.48	8019.34	5178.46	9889.14	16437.7	19219.6	11966.6	19175.9
chr6:51432263-51434346	8609.12	9143.68	5951.76	9541.76	16433.2	15646.9	14237.5	20094.9
chr4:45781716-45783033	14840.1	16416.4	14852.3	16448.3	16428.7	14418	16477.8	14046.6
chr4:45488503-45500944	20372.3	16467	13543.7	16315	16426.5	15450.9	14650	14927.9
chr10:8762108-8763763	11868.6	9968.88	11996.6	11607.5	16423.4	12467	16026.4	17907.9
chr8:71557765-71560153	5448.34	8751.93	5654.57	5634.27	16421.9	12805.3	9855.72	11895.4
chr19:41119578-41123694	16878.3	13042.1	16391	15997.1	16408.3	22705.6	17202.3	17169.8
chr2:162657309-162662819	10307.1	10918.9	7276.23	10318.1	16405.8	19305	14363.6	16329.9
chr9:37453127-37454719	14896	13722.5	17350	17925.9	16404.7	12961	14253.2	13705.2
chr12:104468279-104481637	20986.1	17280.2	17213.5	19512.4	16402.9	17233.6	14177.3	13757.8
chr3:146149777-146151114	15847.5	15011.2	10739.5	13899.2	16398.9	7972.73	17480.6	16086.5
chr9:21015129-21016330	6622.53	7124.64	5431.77	6783.03	16396.1	14623.1	14682.6	11000.8
chr4:105157194-105161397	9344.83	9946.48	11452.2	12388.3	16395.2	13174.5	12956	14617.9
chr11:68381236-68386756	10143.3	10422.7	7048.67	8274.04	16394.7	13723	8723.57	10896.2
chr10:80339977-80345859	10382.9	7834.38	7421.27	8935.06	16394.5	12000.7	9740.15	15492.3
chr14:32458414-32469244	13253.6	12073.8	10716.4	11521	16393.2	15592	12392.3	15738.2
chr18:36513333-36516103	7279.35	8260.83	5668.4	9242.15	16387.8	13032.2	16691.8	13125.5
chr4:34729436-34730648	9124.26	6593.96	5136.25	8767.6	16372.1	17876.4	19022.5	16633.4
chr13:108213085-108216234	9169.83	7485.28	11496	9473.27	16369.9	15205.6	17378.4	20662.8
chr2:127480508-127484099	9059.23	10143	8025.6	9013.23	16367	14356.5	13068.5	11453.5
chr6:91841827-91844093	11908.9	10307.6	7047.41	9333.01	16366.4	14498.5	13033.1	17132.5
chrX:12086001-12091512	10190.9	9428.59	8590.24	8849.26	16363.6	11961.6	9293.98	14556.5
chr11:116105802-116110941	9119.25	9557.17	6255.31	7519.58	16356.3	15255.3	9220.29	11769.5
chr5:30711342-30714419	7846.95	5021.1	5382.15	7792.05	16337.6	10976.5	13331.2	14335.9
chr2:105664685-105668902	13062.6	11841.2	11071.6	13483.1	16330.6	17233.4	17414.7	18195.4
chr8:78430537-78444307	26736.2	22273.2	22009.3	25484.1	16324.4	17189.1	18558.9	16086.4
chr3:37347682-37350881	11047.4	14203.8	11129.4	13515.1	16323.5	13784.2	18022.5	17287.7
chr16:91341924-91345539	17191.2	12609.4	12553.2	14755.7	16319.7	18410.7	11198.9	17673.1
chr17:84511054-84513607	13365.4	10788.5	10259.1	15209.2	16318.3	14020.9	14284.8	16162.6
chr12:109018019-109018967	21619.2	17298.2	12838.2	17340.3	16312.5	23411.5	8915.93	13455.6
chr3:87171337-87175969	11218.5	10786.8	8074.33	12338.1	16309.5	15700.5	19230.2	18882.3
chr3:102010890-102013485	6902.4	6015.31	5476.29	6218.42	16308.8	12349.2	13553.3	16865.8
chr10:94380661-94384423	19706.8	13813.2	14341.2	15698.3	16307.2	15180.6	13387.4	16950.5
chr4:142237830-142240926	6930.73	6422.96	7040.23	7883.59	16306.9	10669.7	8157.27	13247.6
chr6:111741120-111742320	26278.3	22870.6	20010.8	24932.7	16302.1	17613.3	15140.5	15372.7
chr1:180457691-180460137	11085.2	12909.3	8668.03	11299.3	16295.9	18028.3	13993.7	19574.1
chr1:131960091-131965081	7165.11	8033.9	8663.31	9232.06	16287.6	16361.8	14167.3	13575.1
chr7:48881746-48885176	10371.4	8006.09	10776.5	11509.6	16277.1	18399.7	14308.4	15012.9
chr5:99249791-99255112	18868.9	14495.8	16876.6	17159.6	16270.1	16285.5	14933.7	15834.8
chr4:9848609-9856163	17803.2	19876.6	20197.4	21779	16267.1	16185.8	20867.4	16736.4
chr15:103180910-103184535	6210.81	6664.4	6341.67	7831.34	16257.2	13787.2	9226.49	14257.1
chr3:154662867-154665462	15866	11171	14792.2	17035.9	16255.1	11640.7	16727	17828.8
chr16:34331782-34333010	17205.3	13505.7	11138.6	18578.2	16254.6	17897.1	22824.8	20729.7
chr5:146653011-146654447	14010.5	16712.5	8341.37	16099.6	16245.7	21238.5	15285.6	16215.4
chr1:105353909-105357555	16000.2	13723.5	15641.2	18376.1	16242.9	12572.1	15568.2	14263.9
chr8:57351684-57354434	23859	19979.9	25417.7	29718.2	16242.1	14701.8	16908.7	19616.7
chr15:103166714-103170755	9634.7	10169	10984.2	10755.7	16232.6	13415.8	11871.3	15935.6
chr7:73389304-73393005	16732.6	16205.7	15333.5	18698.5	16232.2	14221.2	13708.4	13375.6
chr1:161170456-161172238	9027.8	13603.4	10985.5	8326.77	16220.1	17932.9	15373.4	16442.2
chr2:30801036-30801727	4931.81	9721.19	3919.97	4182.16	16215.8	8922.31	6677.83	9857.36
chr11:69802929-69805896	6684.41	5986.12	5184.53	7198.32	16206.8	14017.8	10860.6	15148
chr17:15828664-15831596	15209.4	17250.2	12490.6	13712.1	16205.3	13985.2	16498.8	16132.1
chr18:75818708-75826576	12673.9	10863.9	10693.6	12748.2	16197.3	16769.1	15928.6	15770.5
chr1:90932635-90935694	27307.3	24791.8	15994.4	21335.7	16193.4	13425.5	11758.3	12904.9
chr3:95903832-95905963	8567.84	6311.67	6066.88	9268.95	16193	21205	16148.3	18326.6
chr11:44002087-44004117	29757	18744.9	21674.4	21357.9	16191.7	20410.2	22057.2	17551.7
chr8:11187281-11189927	7459.36	5233.66	6389.19	6471.84	16190.8	12537.2	13019.1	16393.1
chr3:88022076-88025182	9306.83	9834.27	4646.69	7364.13	16190.4	13212.7	8700.85	14578.3
chr13:98368612-98369673	19470.5	15518.9	18456.2	17672.5	16186.4	15368.3	15844.7	13477.8
chr1:59591669-59594153	5452.08	8596.82	7803.6	8089.99	16186.3	13529.1	15457.2	17665.2
chr1:133422423-133424718	6944.11	6730.37	4951.24	4051.32	16182.8	11981.2	6191.96	11449.2
chr14:26180879-26182765	6278.2	8908.13	8275.79	6614.89	16178.1	9627.68	10745.7	11737.9
chr8:108690282-108691526	12541.2	10943.5	10271.4	10043.1	16174.7	17810.3	12892	15699
chr7:89514115-89519286	11822.9	13949.4	15987.7	14832.4	16174.4	14467.9	18603.2	17776.2
chr1:155719583-155725271	10100.3	8851.82	9199.11	11123.8	16174.3	15713.5	15367.7	18024.8
chr5:29470664-29479898	26744.6	23696	19571.9	20346.9	16173.8	17414.6	14682.8	13001.1
chr12:73032224-73036443	18805.2	16755.9	22503.7	23248.1	16170.2	20037.6	21047.4	16363.4
chrX:93280039-93283619	19183.6	15915.9	18897.4	18975.3	16164.6	21327.1	19332.9	19516.5
chr11:5148733-5153081	10096.9	7328.26	7040.16	9244.28	16162.6	14312	11158.6	16162.9
chr1:118911825-118914330	22294.7	18271.2	18359	22280.7	16161.9	10920.7	15465.1	18029.7
chr2:130695606-130699127	7715.14	8191.23	5565.11	8366.7	16161.1	13809.9	12871.4	15773.7
chr9:55047512-55049694	12380.4	9424.25	10057.4	9798.59	16160.2	11637.2	11666.6	10668.4
chr12:102127298-102132595	12674.4	11315.2	10128	12973.4	16160.1	18520.7	14863.4	16439.3
chr9:120797928-120800292	9529.31	8217.95	6508.82	8356.77	16149.8	14042.2	12692.6	14580.7
chr4:86873233-86876625	8958.58	8290	11145	11003.5	16145.7	19576.6	22102.9	23324.7
chr4:154221279-154226426	14375.2	11660.3	9618.68	12890.2	16145.3	14762.1	9842.32	11264.9
chr12:76532779-76536477	10794	9724.4	9449.2	10532	16143.2	12861.4	12578.5	15641.1
chr5:39642610-39645590	13904.2	11886.7	13993.7	12425.9	16143	12915.2	10147.5	16310.4
chr19:36407551-36410912	13490.2	13905.4	12836.9	13000.6	16143	15178.1	15694.8	16052.1
chr3:122045842-122048222	12787.7	14393.3	11880.5	14213.6	16136.2	14303.8	20181.9	18874.4
chr14:76164423-76165699	6082.84	2664.78	3556.54	5766.94	16132.9	10801.4	13660	13791.7
chr5:52111487-52115652	12878.8	12406.1	14552	13924	16131.2	14954.3	15136.6	15651.5
chr11:57825886-57834321	19507.7	16221.2	16772.2	16532.9	16128.1	15202.4	11269.5	14266.4
chr11:113618530-113620784	7550.81	8123.38	5795.12	8328.57	16125	13929.3	10751.8	13618.2
chr17:78580387-78582871	23002	20838.8	18466.2	30425.2	16121.5	14816.1	18899.6	17062.1
chr12:106172264-106176395	12914	11378.5	10541.4	11694.4	16112.2	16967.1	14205.7	13340.4
chr18:76152554-76153423	10465.6	17141.6	11271.6	7393.74	16108.2	12566	16764.3	13696.1
chr16:60603747-60607576	26946.8	21471.1	22417.7	24969.5	16104.6	17470.9	19006.6	17657.7
chr10:93829783-93835118	6659.49	7419.31	8467.73	9615.38	16096.7	19361.8	17102	15520.4
chr12:70631044-70635325	12906	9385.78	11480.1	14637.1	16096	17390.7	17823.6	16999.6
chr13:57170272-57173094	9658.48	12288.5	7655.5	14318.5	16088.4	15854.9	15743.7	14071.9
chr2:84865464-84867011	19166	17366.3	15730.4	21839.1	16080.2	17404.3	17561.3	27189.3
chr3:36688105-36690540	10360.3	9284.18	6326.9	10116.9	16078.5	13865.8	18402.7	20712.1
chr11:22850434-22854950	20198	21205.4	16743.8	19891.5	16067.4	16900.9	19996.8	18833.5
chr5:21371991-21373747	16862.6	8593.8	12257.6	15353.2	16058.8	11382.2	17388.3	15770.2
chr7:135080692-135085294	16277.4	13742.3	12751.2	12907.2	16055.1	15837.7	14501.4	14611.7
chr14:51083023-51084425	7560.99	7393.83	9667.19	9630.39	16053.8	25065.9	15991.8	20026.4
chr4:151568435-151570008	17798.1	13349.2	17444.2	16758.6	16034.5	12530.8	13484.9	13011.7
chr14:70072931-70087661	8566.35	9673.22	8431.13	9194.21	16032.2	13669.9	12488.4	16338
chr8:121343852-121347701	13441.5	13688.6	7593.15	11433.5	16032	17172	11806.5	15486.4
chr6:84129737-84133851	13204.4	13365.3	12116.7	13014.5	16028.7	14008.1	13053.1	16720
chr2:18607995-18610204	10507.4	10796.4	10670.4	10931.2	16026.6	6706.05	9443.1	12091.3
chr4:107535551-107538639	14081.6	11080.8	9656.41	12940.4	16013.2	13447.6	12566.8	13376.8
chr7:96552790-96555285	23177.9	24028.7	19098.9	22003.5	16000.7	17207.2	15060.2	15152.9
chr17:6489605-6490796	4768.24	10780.6	3975.26	5715.93	15994	9352.39	10116.1	14963.6
chr1:153738794-153742502	10677.9	10196.2	9566.32	12701.4	15993.6	14858.9	14413.5	16574.1
chr4:152398043-152400342	18907.2	15997.5	13657.6	12981.7	15988	12398.6	10212.6	13326.4
chr5:30463937-30467038	7584.81	11252.1	9204.6	9596.26	15984.6	14815.3	12946.3	13095.5
chr4:131252472-131253647	12387.2	10875.2	4794.81	8238.4	15982.2	15996.1	8823.43	9885.5
chr18:7000263-7008336	33228.6	30757	29993.9	32378.3	15979.1	18963.4	17634.2	16894.1
chr12:8947035-8949598	10110	7152.9	10151.2	12015.1	15978	14543.3	16240.3	16838.8
chr19:56340354-56342673	14458.7	13004.9	10108.5	12689.1	15977.1	15014.5	10564.2	14371.4
chr17:34670416-34673525	11945.8	11549.3	5703.28	8811.95	15976.5	12294	5643.15	11030.1
chr14:55767064-55770713	7802.53	6703.85	4683.06	6274.3	15975.1	14371.5	11525.9	14118.6
chr19:47341869-47345048	10922	11550	8884.53	9105.36	15975.1	12201.1	11790.2	12252.2
chr10:45482565-45487682	21060	20692.8	20505.7	25377.3	15974.8	16593.2	22711.7	13041.9
chr13:35737779-35741490	9235.65	9197.14	8898.39	13435.9	15966.3	13881.7	15673.1	14650.2
chr9:121761392-121763464	17755.7	18217.7	9330.52	12202.7	15960.5	10865.9	7827.03	12073.9
chr13:71104247-71105689	13210.4	10795.1	10216.9	16100.7	15954.5	17104	20075.3	17536.8
chr2:181033373-181041327	9153.34	9366.67	7650.18	9024.04	15951.8	15580.1	13286.8	15858.9
chr1:132137762-132140376	6709.52	8447.75	6509.23	8671.38	15947.1	12234.1	11369.9	14102.2
chr16:92398843-92401320	8065.4	6858.65	7362.65	12899.3	15941.3	13263.9	16476.6	12367.2
chr4:63208405-63210711	11325.6	13120	10682.1	13333.6	15940.3	17063.1	16686.8	18583.9
chr4:91088947-91090722	26866	26425.8	23969.3	28921.3	15933.7	19525.8	20325.1	15354.4
chr6:15720366-15722551	13207	19494.3	15902.4	21560.9	15930.3	15283.7	18663.8	17745.7
chr14:79889607-79892982	24106.3	19719.9	18769.8	21473.9	15929.5	14656.1	19161.7	15637.2
chr6:32324420-32333034	18437.8	15129.5	15506.1	17295	15924.7	17402.2	16898.6	17696.9
chr14:63939653-63941106	7985.55	8125.3	11157	11884	15920	16082.3	13248.1	16801.2
chr2:180497274-180501869	15423.5	14891.2	9533.77	11814.9	15917.8	13808.2	10692.3	15025.6
chr6:100555987-100558742	16288.2	15275.4	12148.7	16828.8	15915.8	14174.6	11319.9	17185.3
chr12:82616260-82620580	6761.17	8685.69	9043.1	9740.56	15915.7	16758.2	12852.3	13622.4
chr6:83706929-83708408	14208.4	13957.1	12238.9	12423.2	15904.7	15840.9	12479.8	17039
chr2:167537505-167539434	9182.35	9785.74	3962.26	7382.46	15900.4	14717.9	8040.25	13369.7
chr1:90926894-90929159	16984.1	15300.4	11992.1	11780.1	15897.7	12781.5	10668.4	12322.5
chr13:98583337-98590539	11158.4	10256.6	10872.9	10541.4	15897.5	15793.1	18103.9	18422
chr8:25097901-25104953	11045.6	10352.6	8828.26	9948.04	15892.3	16249.1	16666.5	17299.4
chr5:111934236-111936167	11994.4	15152.9	7722.36	11057.5	15891.2	17425.2	7944.32	10614
chr17:87280556-87285317	9452.91	9872.57	10376.3	12210.3	15891.2	14353.2	11509.9	13911.1
chr2:164402642-164406100	11635.4	11336.4	9959.12	9999.32	15887.3	17281.5	15294	16432.1
chr4:47315289-47317276	14656.4	13467.2	11431.3	19326	15887.1	13144.2	16800.3	16448
chr4:62780333-62782809	11062.4	10411.1	11672.7	12781.6	15886.2	16169.2	14162.9	16074.9
chr2:91975392-91977010	6347.34	7873.11	6431.09	10618.4	15884.1	8630.68	10437.5	11961.5
chr2:92600029-92603629	12045.2	7864.77	8227.97	12357.1	15880.2	17873.6	14944.5	18164.2
chr11:114128862-114130494	14968.4	10461.4	8959.68	10158.2	15879.9	17365.6	12402	10843.9
chr13:120023014-120039565	36725.5	33279.6	29280	32574.6	15874.2	15972.9	16029.2	14703.7
chr8:121079819-121094678	15470.7	13124.7	9627.22	11348.6	15873.2	15355.6	11346.1	14121.3
chr12:118835972-118840083	38473.2	34541.5	28672.9	33472	15872.6	18190.4	21267.5	15559.5
chr5:97634995-97637163	24353.6	18844.6	25481.6	24565.4	15869.2	19913.1	17046	14648.4
chr6:91838798-91841433	12997.7	12269.3	13276.2	13699	15865.7	14702.8	17097.2	16603.2
chr19:46131670-46137813	9533.11	9992.15	9851.51	9800.15	15863.4	15930.8	12085.4	13147.6
chr11:102145148-102149427	7654.98	8351.08	5906.88	6788.01	15863.1	11887.2	8149.84	10629.6
chr15:83525580-83528263	9400.29	9114.23	8203.34	8017.02	15859.7	11315.5	15112.1	13160.8
chr6:100206548-100208990	17526.2	17085.9	14239.9	17237.2	15859.6	14167	17550.8	13062.6
chr2:163853203-163856067	9122.77	9743.65	7827.99	8335.31	15858.8	15540.5	11706.5	13293.5
chr9:44733390-44735746	7063.3	8442.5	5977.43	7821.4	15850.1	8902.58	7896.5	13443.7
chr17:81670866-81674000	16746.8	14584.2	20273.8	20911.8	15849.4	16800.9	20272.9	18586.5
chr7:19091503-19098369	11767	10923.3	9515.2	9606.72	15841.1	10631.5	8195.93	12425.1
chr15:86805489-86809510	8446.02	10128.5	8132.48	10740.9	15837.9	17713	13133.1	14406.8
chr4:103781302-103784159	22060.9	18989.4	15517.8	19932.5	15837.7	14640.1	18283	13588.4
chr2:163748364-163751625	6239.74	7374.73	4434.34	7002.82	15834.8	14389.6	11791.5	14396.5
chr1:193440042-193442173	9600.43	6987.83	9795.49	9508.45	15825.1	17146.5	17581.2	16354.9
chr2:163302179-163304771	15180.2	10047.4	14944.8	12653.1	15822.4	15712.5	12571.1	13451.3
chr3:17793197-17796721	15889.1	12184.9	12353.2	16884.2	15821.1	13026.7	20656.4	16642.4
chr2:93975842-93978265	11437.3	12697.7	10449.2	14437.3	15820.8	16250.4	14617	17336
[truncated: 10,453 more rows]

## Sheet: 3B late peak regions
Coordinate	H2AK119ub_UbHis_early1	H2AK119ub_UbHis_early2	H2AK119ub_UbHis_early3	H2AK119ub_UbHis_early4	H2AK119ub_UbHis_late1	H2AK119ub_UbHis_late2	H2AK119ub_UbHis_late3	H2AK119ub_UbHis_late4
chr13:107167905-107170621	30615.3	27312.6	19572.7	21781	55616.8	50848.5	60066.6	55318
chr8:20328257-20331654	13597.2	14174.8	6569.9	8917.05	54406.3	42001.2	36533.8	50943.3
chr1:126925041-126926167	56484.9	42936.3	34672.5	34178.2	52297.6	49531.8	57658.8	50268.6
chr15:35289462-35307211	39544.4	33689.4	29278.2	30826.1	51135.7	47111.4	43257.2	44882.3
chr3:104396001-104397159	34115	28859.5	23018.2	28269.8	49738.1	57230.1	39757.7	44214.2
chr3:45379158-45382423	27436.3	26349.8	18489.3	17813.5	48708.1	42928.4	37587.4	49589.2
chr8:55122433-55123702	63116.9	70757.2	52522.8	50894.9	48094.7	52535.2	55920.1	77963.8
chr4:63275599-63277843	27061.9	25125.8	25755.6	29752	48046.3	49183.5	41207	48578.1
chr4:11702762-11706334	24673.8	22347.2	22804.8	24186.3	47888.3	47549.7	54146.5	50011.7
chr1:138845113-138850065	34566.6	33635.9	27099.1	27309.3	47645.1	48596.4	46508.6	50053.6
chr8:14740408-14743641	39638.6	32282.9	26978.5	31905.3	47421.6	39133.1	39446.9	39607
chr1:78573579-78574938	19832.5	20679.7	21049.6	25600.6	47179.6	40281.9	62811.3	47957.3
chr2:134785590-134788098	16139.6	15412.1	14463	16854.5	47080.6	43654	38121.7	43682.1
chr13:113033620-113036197	15079.5	15666.1	9043.14	13614.6	46748.2	37615.4	40070.6	41106.6
chr8:8487441-8491659	24521	21109.9	14985.4	18386.2	46621.9	42999.1	37122.5	37966.4
chr13:48663072-48667107	28635	24511.4	18243.6	21500.6	46585.6	44896	29866.1	37869.9
chr4:63304978-63309282	26195.7	23922.3	17017.2	21113.7	46071.8	41640.9	35961.6	48060.9
chrUn_JH584304:33875-35493	29988.9	37840.8	23245.7	30882.3	45350.6	29310	32849.1	37649
chr1:135606079-135608289	12578.3	10766.4	9272.94	10572.8	45114.6	38559.1	27714.9	34745
chr3:127630045-127636158	30973.4	25236.7	22916	24580.2	44843.3	39447.2	32847.9	36582.7
chr13:48667599-48670410	18985.6	17667.5	11602.4	16745.3	44530.9	37139.3	24680.8	28165
chr10:95413622-95418513	10110.7	10068.2	7207.85	7888.79	44478.5	30962.3	28924.4	39405.9
chr6:70955258-70957809	31107	28369.4	23923.5	28297	44434.9	32251.7	31530	43047.6
chr13:112985673-112991822	17693.5	15505.8	14424.2	15303.4	44374.3	40642.3	37340	45048.1
chr13:22004461-22010445	38573.8	31474	27801	32890.8	44160.7	40316.3	35774.6	39041.5
chr10:42630334-42638279	24294.6	21049.8	17891	22529.2	43828.1	36216.9	34941.5	35751.5
chr14:79767049-79775144	27920.4	24319.1	16686.6	20422.1	43663.4	40146.1	39496.2	42353.9
chr5:73650604-73652412	15423.4	9979.16	14479.2	14319.4	43622.3	37622.6	38196.8	37755.5
chr10:22148199-22155985	38768.6	34367.4	27550.1	31801.8	43322.7	41953	45374.9	40460.3
chr12:31558348-31560684	18453	16215.1	12652.2	16860.5	43302.9	31253.4	35229.3	36435.3
chr14:104467316-104476099	37188.9	34359.8	28801.6	33927.2	43265.6	44770.5	42146.9	44027.3
chr13:48657608-48662745	28625.3	21772.6	22621.6	22574.5	42965.3	39917.9	33975.7	38380.6
chr15:84036760-84040882	24623.9	22622.7	11126.4	18422.3	42834.6	32393.2	20242.9	32668.2
chr5:75147851-75157326	22733.7	20539.4	15812.1	16968.1	42377.1	39933.8	34261.9	39821.5
chr4:63280858-63283141	27206	26180.7	24673	24603.4	41963.6	35004.6	30701.9	43408
chr6:145075077-145076775	7056.47	6903.32	7445.47	6984.94	41712.5	33908.5	36094	38357.1
chr3:127623528-127629304	33683.2	28536.9	29326.1	29468.2	41647.2	35522.9	41940.3	39302.3
chr14:84439913-84449178	21593.2	20371.2	16114.9	19631.8	41313.4	38788.2	39866.8	40844.3
chr2:144329216-144334289	17043.6	18651.1	16088.6	18203.9	41160.5	33869.1	26369.9	35997.1
chr13:112998217-112999860	13371.5	9667.93	14477.5	10872.7	41110.3	39560.9	33408.1	37822.5
chr18:13296138-13299918	18713.2	22587.9	11380.6	14169.3	41104.9	41024.2	26869.6	46451.2
chr6:135970363-135973598	26770.9	20751	15946.7	17421.5	40859.9	47423.8	42111.9	38373.4
chr4:47291725-47294087	29712.5	23721.5	19078.5	23457.6	40395.6	35250.7	30894.6	34936.4
chr13:113661165-113664346	21459.9	15738.4	14933	17286.2	40349.2	40070.7	43241.2	41177.7
chr17:31766657-31768543	38557	32191.5	18200.2	22390.3	40269.5	26738.9	20761.5	27750.2
chr4:63256092-63257386	29431.8	21599.8	21403.3	24803.1	40259.2	33155.2	28160.6	39757.3
chr1:138831713-138844785	34170.3	29786.6	28174.3	30305	40142.9	41669.5	41098.3	39839.5
chr4:99649383-99664111	31339.2	27490.2	18861.4	22104.2	39791.2	37988	30230.5	32212
chr13:21833057-21835442	14182.1	11017.4	11896.4	11844.2	39674.1	37414.9	34450.5	41748
chr5:41756492-41769406	37791.1	34244.9	27033	29691.5	39669.9	38249.1	36655.6	39075.9
chr13:114453719-114460629	19752.7	17210.8	17211.9	19976.7	39512.2	36101.2	33642	39651.8
chr1:13123591-13128878	39322.8	34567.4	30743.6	32698.8	39384	41983.5	35036.1	39937.3
chr13:103921198-103924526	14620.2	9373.86	12937.5	10965.3	39169.2	38337.6	46807	37943.7
chr5:67605191-67612915	23189.7	23579.7	21524.9	22086.2	38862.4	34471.2	33147.8	37360.7
chr18:4918866-4923003	25883.2	21634.7	13811	19000	38840.1	36903.3	28888.1	42927.1
chr13:94705018-94711141	31581.9	28679.9	22933.2	26290.2	38799.6	35361.3	35565.4	34955.5
chr6:23241212-23251107	36065.4	32120.5	29215.2	27602.9	38548.8	39883.3	34377.2	36283.8
chr2:122293288-122302951	16705.9	16527.7	14528.6	17644.3	38349.9	34567.2	30432.4	35594.3
chr13:94865472-94890133	25269.5	20676	18656.6	21207.3	38295.1	37540.7	36014.1	35797.3
chrUn_JH584304:46848-60184	25239.6	34291.1	25825.2	28761.9	38253.8	31238.9	34832	38516.8
chr18:80711162-80716582	18606.6	16545.9	12169.3	14422.8	38212.3	37196.7	29845.6	39981.7
chr2:105119461-105137586	29316	26854.9	24233.5	24015.7	38149.9	36064.6	33815.1	36679.8
chr3:108497328-108498253	19659.4	18360.7	12291.6	13669.3	38080	35961.5	21475.4	28508.1
chr13:112993192-112997792	17484.3	15739	15645.4	17655.4	38070.1	40941.5	39004.4	40910.8
chr6:83067210-83073039	23970.8	21022.3	17051.5	19174.9	38059.6	29139.1	23386.1	27834.6
chr1:155732082-155743793	26143.9	24504.8	21181.4	25015.8	38055.9	39109.2	35023	36632
chr18:46211132-46215462	21715.6	18681.6	15788.4	21349.5	37832.5	39083.6	37046.4	35982.5
chr1:133594400-133596235	28330.9	27381.6	35848.8	36497.8	37655.4	39489.2	55474.8	39140.6
chr1:78215696-78219223	20231.6	16663.2	9984.15	17008.5	37641.5	29949.5	27341	32505.9
chr1:56967390-56974022	20868.8	20224.1	22341.9	19916	37535.5	31313.4	33727.9	37077.2
chr6:121329472-121330546	29632.7	24191.5	14383.2	21904.9	37336.5	31690.4	24865.9	33751.6
chr1:152399452-152401727	19271	18755.3	19333.4	18905.4	37336.1	32989.1	32413.5	37961.3
chr18:76052554-76061285	18195.2	15579.6	11301.7	15072.2	37317.7	32624.4	25662.5	33285.9
chr2:146047012-146049278	15090.2	15282.2	12220.9	14734.7	37144.1	31029.6	32225.2	33607.7
chr18:15063495-15067524	31860.5	28310	26472.6	27943.2	36948.6	34697.9	36840.2	41810.8
chr13:95523452-95525943	15615.5	12754.4	10543.9	8773	36863.4	35016.6	30015.9	36519.9
chr8:55362710-55364853	52841.6	52196.2	32314.2	37471.5	36784.9	28146.2	31678	56955
chr10:19848693-19854610	17903.7	16364.5	14736.4	15720.5	36774.2	30950.4	31546.1	38778.2
chr18:53460061-53482832	26358.9	25821.6	21278.9	23425.7	36739.6	35036.4	35859.7	36786.6
chr14:67227989-67241217	21685.5	18041.6	15604.4	19991.2	36618.5	35476.5	28967.2	31566.4
chr5:26006266-26008775	35127.3	33384.7	27395.1	29197	36497.9	34347.9	33558.8	35878
chr4:11382895-11388966	31214.9	25275.6	22964.8	25491.1	36476.8	33850.8	31903.2	34698.6
chr12:12934335-12943759	16271.5	13087.5	12249.6	13948.5	36460.3	36227.4	36704.3	35773.5
chr1:56974840-56987885	33776.7	28525.8	26456.4	28830.9	36418.7	34983.6	38865.3	39391
chr5:36444202-36446189	24551.2	19404.5	14052.5	15087.6	36347.4	41018.6	24419.5	33111.6
chr14:115089608-115094558	29239.8	24744.3	25182.7	27801.8	35934.4	33546	42055.6	40232.5
chr2:73262819-73282457	22784.5	19644	15470.9	17550	35914.4	34481.9	29058	32075.3
chr16:17801092-17805781	21091.2	21564.9	14338.7	15662.6	35860.2	29363.1	21906.4	27957.3
chr1:64732049-64739913	15605	14830.4	12235.1	16121.1	35766.7	26124.8	23629.2	29724.4
chr4:9841755-9852534	31963	29278.1	29474.2	32169.2	35730.3	33620.4	34596.7	36369.5
chr6:91232070-91234816	23809.7	19273.7	13908	16227.9	35639.1	26419.1	22582.8	30281.2
chr10:42571153-42586703	25744.9	20748.1	16644.5	18932.8	35628.4	33185.7	27405.1	31540.9
chr6:31564887-31566159	13950.7	13893.6	8441.08	13875.3	35533.1	36389.5	38830	31925
chr2:54083059-54086823	24048.3	22381.2	16197.7	19207.2	35524.8	28994.2	30257.3	33200.6
chr6:121323896-121327869	34318.4	31045.5	24223.1	23044.1	35472.7	33173.1	27798.6	34443.9
chr18:24708293-24711650	18583.2	19983.7	16573.3	17978.3	35403.4	27728	32069.8	36499.4
chr12:31983104-31984670	43241.7	28293.8	19447.5	26243.1	35129.7	25172	37798.9	31209.1
chr6:39052222-39056383	20641.2	14946.6	13735.4	14282.8	35039	29306.6	25382.5	33901.2
chr1:184716253-184737360	23407.3	21504.7	18361.7	20811.2	35025.7	33925.9	31208.3	33053.1
chr2:51751956-51754889	24313.9	22292.3	18438.5	20282	35003.7	33719.2	31463.2	28851.8
chr3:89533881-89535338	21195.4	15051.4	11761.5	16782.8	34980.7	35387.5	23015.4	27394.5
chr3:137621694-137626844	15920.5	15030.2	13176.2	17303.8	34966.5	32149	33562.5	38566.3
chr11:3192671-3194017	27029.2	29992.7	21759.8	35065.7	34815.9	23338.5	29343.7	35688.4
chr14:116925611-116928870	26689.3	23797.9	22614.1	23015.2	34739.2	32036.2	35099.2	35014.3
chr18:74959083-74963560	20943.8	16477.1	16621.3	16778.1	34689.9	32466.9	30567.3	32217.4
chr2:38335168-38363401	25118.6	23002.9	21193.2	23837.3	34644.2	33586.2	30239.8	30819.9
chr3:122419436-122422234	13361.9	12860.2	13110.8	19230.4	34634.4	35366.5	33667.9	35999.2
chr1:126683429-126684973	40414.2	37294	29254.9	27363.6	34444.2	39383.5	43874.1	27658.9
chr2:146042356-146046686	14818.1	11871.4	13088.2	13978.4	34376.5	35982.1	33605.9	32531.1
chr10:41069300-41073909	16214.9	11209.8	15716	13616.4	34361.5	26552.4	27801.3	33954.2
chr3:123445921-123449733	17338	13252.8	13196.9	16704.8	34283.6	36350.2	35830.3	36534.5
chr6:6868177-6885853	40322.4	35064.8	30825.1	34996.3	34261.3	32215.8	34996.7	32514.7
chr10:22157708-22160233	36474.5	30768.4	20954.9	25985	34216.6	33501.6	23295.7	31904.8
chr14:30624493-30627022	12033.8	9913.43	7749.02	9050.16	34184.5	22410.4	24475.4	30497.1
chr13:97237794-97246976	19169.1	16494.4	11978.5	14588.7	34179.8	34460.2	30193.9	31868
chr2:103564948-103568838	10069.7	9064.52	7741.23	11857.8	34126	29736.7	24652.3	29696.7
chr8:20511319-20514241	9786.13	13706.9	6778.61	10965.7	34109.9	32811.4	37420.3	38669.1
chr1:88254299-88258786	46530.1	51234.9	42134.8	44673.3	33948.6	25094.6	27855.2	35526.7
chr4:89272822-89277841	36234.5	30655.5	24302.8	27976.4	33919.1	33537.4	32091.8	28527.8
chr3:144109736-144111064	41807.1	39107.5	25338.5	31494.9	33908	27362.7	37176.7	39336.9
chr3:129194228-129228352	41654.8	34461.2	31814.5	34268.5	33899.6	35004.3	33459	33210.8
chr15:31364895-31370351	20061.8	19171.9	17385	19634.1	33897.8	32618.6	33033.9	33511
chr10:120645529-120648441	21863.9	18072.7	15520.3	16584.2	33886.2	36803.2	33563.8	29715.8
chr14:101728582-101730985	21347.5	17232.6	12093.4	17556.3	33836	30428.8	30869.9	35588.4
chr12:73032217-73057955	26745.3	22732	20067.8	22318.6	33775.6	32392.1	30271.6	30534
chr3:66965992-66984411	38893.2	32008.5	30669.5	33517.7	33722	34836.8	40134.9	31901
chr13:103917858-103920760	8418.83	7955.3	5714.07	7819.35	33688.8	34569.6	43927.2	34647.5
chr7:66902283-66903690	28119.1	17835	14322.9	16877.3	33602.3	25620.4	21907.8	22499.5
chr17:70844624-70853884	12126.8	9610.74	8231.57	11290.5	33592.5	32537.7	28067	30614.8
chr2:9869047-9899909	36177	30477.6	28541.6	31022.1	33577.7	32167.5	34944.4	33919.4
chr10:58222883-58225782	17651.2	22945.3	16677.6	19691.7	33469.6	23347.1	25770.7	37745.6
chr8:35823652-35828210	13210.5	11603.9	11206.7	14446.9	33467.8	29380	21650.4	31255.9
chr4:45740367-45742156	22854.8	12477.8	13315	17119.6	33443.3	29557.6	24556	27587.6
chr18:24651661-24654684	17506.8	17359.3	15163.3	14074.3	33381.7	26014	25924.7	35140.9
chr15:25621965-25624754	12080.1	8618.27	10051.1	10844.2	33376.6	32692.4	36513.5	36782.1
chr12:8449471-8452395	38588.9	38884.3	26498.2	28043.1	33343.4	29116.5	27760.1	35540
chr1:88275362-88278856	28863.8	28241.1	27656	30579.6	33314.1	31757.8	34269.7	34594.1
chr1:190976565-190979818	15180.1	11806.1	11658.6	15496.3	33283.8	24652.6	25825.4	29166.6
chr1:78186750-78205138	20123.3	17925	17115.3	19367.5	33277.1	32006.1	32324.1	32647.3
chr18:73131284-73133438	31914.5	25886.2	25501.5	23029.7	33268.4	30099.8	35663.4	35789
chr13:107166206-107167592	20729.2	19827.8	15672.8	16431.7	33204.1	35339.5	38925.6	34238.4
chr7:100949826-100951382	28196.5	34215.9	8267.52	10311.3	33173	10091	18928.8	24609.6
chr4:91369073-91375736	20709.4	16990.5	20493.8	20567.4	33125.2	31932.5	28540.8	29732.4
chr4:46337650-46346367	19168.4	15209	12430.1	15852.8	33073.8	26673.8	23977.8	28222.8
chr3:30503199-30518321	31253.7	27899.6	21839	26233	32986	32539.3	33311.2	33751.1
chrUn_JH584304:39024-42890	24366.6	34105.9	24374.7	32871.3	32963.6	34091.9	35801.2	37168.6
chr13:103804546-103805626	25321.3	20819.1	25834	26828	32828.7	38184.1	44347.6	34323.9
chr13:97746608-97748523	13432.4	11755	15248.3	15620.6	32826.6	30499.3	31895.8	29125.8
chr10:94513733-94518136	9055.44	7728.91	9467.74	10563.2	32813.1	26890.7	27292.6	32288.2
chr16:30058965-30070127	17869.4	18106	14467.4	17778.7	32741.1	29574.9	28867	31123.4
chr18:64329730-64352617	21146.9	16160.5	17347.1	19799.8	32707.6	34070	33037.8	32798
chr11:21990563-22009168	26678.7	22562.5	17271	19429.4	32646.8	30041.8	24114.8	28848.5
chr1:157556282-157561876	22131	18609.6	15018.2	16542.6	32623.6	28054.2	30950.2	32370.8
chr14:61045263-61047808	10921	9579.99	8012.12	10583.9	32470.8	26677.9	28163.4	28727.7
chr8:91795278-91809261	19903	18526.2	14999	18187.6	32466.7	28832	26239.4	27778.2
chr8:88512107-88513317	15568.2	17120.5	6082.07	13136.9	32409.6	27404.6	25918.9	31666.5
chr4:21673886-21691969	37784	33255.4	32017.1	34090.4	32373.1	28800.7	31098.5	30773.1
chr4:45786993-45787953	18462.5	13161.4	10897.1	15018.1	32347.1	39194.7	19555.5	30947.6
chr2:135323307-135325999	20859.9	13526.3	18749.7	19554.7	32213.7	30782.5	30012.5	29559.2
chr3:38884745-38891300	19834.3	18358.1	13682.9	17055.8	32201.4	24251.6	24837	29065
chr1:118998010-119002585	29130.8	23846.4	17324.3	21904.6	32084.1	30436	19413.2	32013.2
chr5:4664025-4667060	30284.4	27999.6	21866.7	20989	32068.1	34564.1	33956.2	32479.2
chr13:23575143-23577294	6652.32	10190.8	9431.88	11323.8	32064	25315.8	25915.5	27570.1
chr6:52257006-52260337	21922.5	22911.7	19952.6	18603.6	32007.7	32293.3	23831.3	25845.7
chr3:9970395-9972006	20286.1	14904.8	14605.2	16419.8	32002.6	20131.9	22116.2	28409.9
chr16:84773011-84776188	17626.1	16036.1	14005.8	16792.7	31928.1	29360	35668.4	33743
chr2:146829456-146840682	30979	26748.6	24948.2	26430.1	31867.5	32114.5	32564.3	32390
chr16:93682369-93684975	13266.4	9016.06	10286.1	11191.5	31840.6	25083.8	17909.7	27193.3
chr17:49171583-49173806	20638.5	17863.3	17492.8	20057.7	31781.6	28613.3	25085.5	25524.7
chr13:21996830-21998000	30860.2	28709.5	27702.7	20401.3	31671.7	26548.9	23501.3	26112.6
chr10:7866443-7868755	13124.7	14945.4	13911	14375.7	31661.4	26373.2	23284.5	28923.7
chr12:12420398-12421807	21164.1	14698.3	12421	16204.2	31549.9	28004.2	22976.4	33035
chr2:61801708-61820729	19127.9	16547.8	19129.1	20654.4	31481.7	28861.9	30865.5	31087.1
chr18:26181812-26184234	15937.2	12873.2	13825	13834.7	31403.7	32615.4	40777.4	28085.6
chr1:157519108-157520932	26216.9	25703.2	23103.2	24286	31335.7	28627.7	36560.2	33430.8
chr13:97434086-97440214	14346.6	12164.2	11465.9	12266.3	31300.8	32814.2	32579.7	29330.4
chr10:42587154-42594344	23175.3	19878.8	20230.1	21038	31299	35250.1	27732	28525.5
chr5:67217566-67233406	25938.7	22655.6	20963.5	24165.8	31270.7	33529.4	34144.3	33057.3
chr7:143431069-143435087	26262.2	17678	15668	18250.9	31150.2	31550.5	22504	26078.2
chr10:119451276-119456374	14538.3	11215	9691.65	12472.1	31131.7	28347.5	27691.3	29121.3
chr8:17531423-17539082	19607.9	17090.1	16022.7	18874.8	31122.2	27911.1	30535.8	32796.8
chr18:49978474-49981494	15092.6	11692.8	12340.1	15211	31082.1	27642.1	36576.2	36644.5
chrUn_JH584304:26464-27567	24884.9	26829.6	26127.6	34308.6	31057.1	23003.4	47865.9	35427.5
chr6:71012136-71013685	12264.8	15825.3	8639.86	11505.2	31053.8	32936	27189.1	31061.8
chr2:71520995-71550869	21405.5	18198.2	16691	17641.6	31028.4	29856.7	25143	27339.5
chr16:94082871-94098084	22723.9	20657.7	13685.9	17957.1	30997.7	31279.4	24233.4	25560.1
chr10:21156145-21161866	10977.1	8180.01	9221.61	11451.5	30986.1	27735.5	27821	30710.7
chr14:63238407-63252662	21465.6	17785.4	14866.1	16939.9	30958.7	29950.4	23915.1	27260.6
chr5:33428406-33439637	20595	17652.2	11633.3	15566.3	30862.3	26438.9	18844.7	25381
chr8:120228814-120231962	15716.7	12705.3	10336.6	11504.5	30850.8	18856.8	15252.2	27095.5
chr17:71743940-71748153	23936.8	19858.7	14530.6	16410.5	30844.3	27608.5	25361.8	28462.4
chr4:63298366-63304083	22132	19173.5	18767	23664.3	30841.1	28994.2	26459.6	33096.6
chr18:35650277-35657195	12939.2	12202.5	11396.3	12710.9	30801.6	27464.8	21549.5	26185
chr6:99803868-99806430	19602	16887.2	13405.2	15076.5	30775.3	31308.3	23820.5	31139.2
chr4:49057655-49063676	17223.7	17942.2	13941.3	20198.3	30770.7	32757.7	30636.1	33271.9
chr3:127639418-127644139	34340.6	29471	31127.1	29377.6	30725.5	35739.9	32539.4	29606.6
chr17:72599636-72605283	23072.3	18579.5	19810.1	20022.8	30682	29168.6	26061.7	33063.9
chr3:93440418-93449152	22395.8	20233.6	19300.3	21644.8	30655.6	23465.1	26859.4	30225.4
chr19:56873446-56875580	11757.7	14295.6	12172.6	13991.1	30636	29048.1	19488.8	21784.6
chr2:128121083-128128405	10209.4	10045.2	8558.33	9756.18	30633.1	23835.4	23177.6	28514.3
chr18:45911525-45914301	26338.9	25692.5	30973.8	32576.6	30624.4	32818.9	40170.4	28571.9
chr1:157530126-157532394	20201.8	17713.2	20559.9	20219.4	30485.6	31014.6	29656	27109.9
chr12:84568445-84572131	15891.4	15310.7	11395.5	14319.3	30421.3	26687.1	17015.3	23928
chr1:62784682-62787846	17517.5	15641.6	16850.5	22706.9	30375.6	24974.5	25958.4	24334.3
chr4:83322876-83324848	15570.3	12816.8	14096.2	11787.8	30369.5	23877.4	23215.8	35319.2
chr5:147186003-147193537	21930.8	17543.8	15598.7	19010.2	30338.6	29874.4	19593.8	20499.5
chr6:32376397-32379688	23804.5	19162.2	15308.5	21882.7	30276.8	25840.5	25422	29823.5
chr2:74683235-74705256	22894.7	19229.6	16916.8	18298.9	30254.7	30239.8	27978.2	29339.8
chr14:24029791-24033343	24920.8	21613.3	18045.3	19912.1	30242.8	27217.5	30237.7	25822.6
chr6:52308327-52325083	24794.6	23158.3	17711.5	18655.1	30216.5	29617	25271.4	28921.8
chr16:96616860-96623176	13726.9	12203.7	11948.8	11331	30203.4	29111.4	30687.1	28843.2
chr10:9672618-9677840	28617.5	23799.2	16906.9	19488.7	30186.8	29128.1	34973.2	35173.6
chr10:85473654-85478490	24985.3	21550.3	19062.1	19266.9	30171.8	31097.9	29467.2	30856.9
chr16:29812785-29815714	11067	12353.9	8623.94	12293.9	30159.4	25782	24757.6	28145.1
chr10:85479119-85483004	22699.2	19877.8	18661.2	20577.1	30138.2	29003.7	23277.1	30105.8
chr6:100170627-100171968	18646	18042.8	17258.9	18518.6	30095	27255.7	20366	29500
chr16:91218646-91235500	25941.1	23216.8	16859.1	18346.1	30083.3	25531.4	21334.4	24815.6
chr1:189343259-189345050	6741.62	8847.24	6127.26	5241.78	30080.9	21218	20883.3	29660.6
chr6:97485523-97489166	14592.3	10836.9	11045.9	13732	30060.8	25008.8	31242	29709.4
chr4:63269455-63273914	22264.9	21671.8	15880.9	22463.5	30042.8	27581.4	25836.8	38665.6
chr6:30165127-30178838	17509.1	15785	14195.6	16002.9	30029	26713.9	20959	28013.5
chr18:36725194-36727147	12181.8	8016.06	11897.2	15753.1	29992	28357.2	24618.9	28148.6
chr2:74711724-74716947	20067.5	19622.7	16133.6	17374.3	29973.4	29717.5	26548.1	24893
chr8:106869628-106873518	9412.34	11634.5	8172.12	12819.4	29970	26955.7	24657	29302.3
chr17:31705227-31706276	46899.1	27579.4	11207.6	19623.3	29968.9	19886.9	14797.9	13075.7
chr8:69880289-69889904	14137	12974.2	12015.9	13009.9	29801	24658.8	18756.5	26131.9
chr3:122618232-122621030	7701.7	7151.13	4552.57	5636.78	29774.5	22236.4	19121.6	26751.7
chr13:22001237-22002009	25308.8	17424.6	24239.8	28798.2	29750.2	33280.2	33028.1	18664.6
chr18:64658922-64662627	11684	11063.5	8118.69	10383.9	29728.2	30083.1	26672.7	30738.1
chr8:55118514-55121387	47338.3	46112.1	38725.8	45016.8	29683.6	39338.3	40193.6	52548.1
chr9:79716895-79721404	21214.3	20600.1	17423.1	18918.8	29633.1	31881.9	24518.5	28076.2
chr13:94700157-94704616	24368.3	19385.3	17798.7	22363.5	29597.7	25670.9	30578.9	29761.9
chr1:135615766-135616737	11303.8	8505.33	7727.05	6069.79	29570.1	30341.2	23668.7	29986.7
chr10:94942101-94944830	9637.53	9551.21	5876.5	8528.96	29565.6	21156	21100.7	25613.8
chr8:108755248-108756652	23501.2	12722.8	7381.01	14581.7	29554.7	24262.4	22660.5	27978.1
chr14:24035274-24037790	26035.9	24297.4	17695.1	23021.8	29539.1	33463.5	31100.5	27042.8
chr1:62700963-62710481	15934	16603.4	15894.1	16773.4	29518.4	29868.3	28043.1	33372.9
chr8:20068986-20072919	7121.37	6303.03	2952.98	6487.28	29508	18326.3	19802	23086.3
chr3:107099910-107104373	28605.2	24591.4	25836.8	26310.5	29489	27309.1	27070.7	33105.4
chr10:50888954-50915261	42970	36684.5	36728.1	38297.7	29476.3	32528.9	34590	29219.9
chr6:83709320-83718042	22848.4	19120.5	14993.6	18111.5	29442.9	27630.9	18119	22439.6
chr3:96449883-96452720	17286.9	17738.7	10799.9	11787.5	29353.3	20715.1	15650.5	23008.9
chr9:98950465-98966207	22627.3	18356.7	17500.1	17481.2	29289.9	28235.3	22763.3	25187.9
chr12:67218056-67224239	23810.1	23345.6	18258.8	20930.9	29239.1	26908.7	28473.3	32813
chr1:119047431-119055306	17579.1	16660.6	13910.7	15900.2	29194.2	26381.5	22929.9	24993.4
chr8:95350936-95354031	13918.9	15103.5	11744.7	10506.8	29183.8	25025.4	16860	30505.8
chr8:94172189-94173727	14481.2	17923.2	13420.9	10822.1	29135.4	19691.7	22244.6	28682.4
chr16:85797407-85803833	18163	15671.7	16695.2	17498.4	29127.5	24981.2	25753.6	28907.1
chr18:67132005-67134559	20748.6	21756	15016.2	15605.5	29070.9	22123.5	26990.8	31281.5
chr2:159068397-159070566	20114.1	17241.3	11504.9	12567.9	29050.1	25110.1	20620.4	22374.7
chr1:135602445-135605668	9530.6	10972.1	9879.59	8815.01	28984.4	31221.5	20315.7	24624.7
chr2:74653891-74682621	23297.6	19282.7	16976.7	18009	28900.6	28453	26568.1	26507.7
chr6:23252663-23262163	28941.7	21933.7	24257.7	24554.8	28882.1	28770.8	27742.7	24957.8
chr2:119320557-119327514	16275.4	11296.5	9189.76	12145.1	28855.5	26003.3	22773.8	29054.6
chr6:38635983-38637919	10960.6	10554.2	9520.07	11442.9	28822.5	24576.6	16641.3	27993.2
chr9:89885584-89886668	28335.8	26763.2	25573.3	19851.2	28817.7	26947.6	19471.3	33204.5
chr13:107643995-107647967	14384	15186.2	16623.6	17592.9	28802.9	35406.3	36450.9	34940.2
chr4:63211432-63227450	23305.4	21571.2	19245.3	22771.7	28795.9	27799.9	24302.2	31031.1
chr3:104402260-104403166	25351	19112.1	17786.6	12854.2	28761	21701.4	20916.4	28862.5
chr19:45219816-45230477	20620.4	18172.3	13922.4	16488.3	28753.4	29327.3	19617.3	21885
chr15:91906583-91910716	7303.71	11964.3	4107.64	5845.94	28736.8	17695.1	13157.1	21297.4
chr16:34571775-34573175	18495.8	13376.2	8014.32	10938.6	28724.2	27210.1	21528.9	25269.7
chr2:6450109-6451894	29540.6	24495.2	22888.5	23361.4	28679.9	30590.8	30516.6	26426.8
chr3:107592194-107602202	18683.4	17218.2	17659.3	18785.4	28635	27506.4	24060.8	27739
chr3:19693482-19698140	20153.7	18841.9	19955.4	18401.1	28621.5	29568	28476.9	29697.5
chr4:63252958-63255153	25300.2	22844.2	20014	21277.7	28617.6	24698.5	18640.8	29255.5
chr13:104057678-104059300	15307	12119.5	13137	13221.5	28600.1	24832.5	26224.3	26388.4
chr1:126688255-126689586	31589.2	27102.8	20753.8	28525.6	28581.9	33908.8	30886.5	34723.4
chr2:146215690-146229785	10789.6	8658.3	8447.05	8372.64	28579.9	27185.8	27241	29122.1
chr4:63261416-63266147	21535.8	23594.6	17847.3	20532.4	28560.9	28061.4	23342.4	31098.5
chr10:7390027-7394560	17543.1	13970.7	12828.6	17434.4	28556	27390.8	26288.3	29345.6
chr2:152047077-152049307	8998.67	8340.55	7512.63	8945.59	28554.8	22400.1	20764.8	27394.6
chr3:108504643-108505439	14575.8	6552.84	10261.4	14298.2	28552	28481.9	21803.1	23024.3
chr7:98193078-98194861	12336.9	12794.5	10873.3	13460.6	28513.3	16794.1	16014.2	20870.2
chr14:55822474-55827889	10196.6	7388.31	6335.87	11103	28500.8	23101.5	22310.6	23883.2
chr13:40727484-40743660	31196.2	24719.1	22809	26889.3	28485	25384.6	28147.6	28251.7
chr10:61253980-61256633	21234.7	16843.1	11486.9	15158.6	28480.4	22856.2	29815.5	28891.7
chr13:107889665-107893174	8853.26	10207.3	6969.33	8076.9	28479.9	20152.6	22283.2	27108
chr6:53816591-53823676	13340.2	10158.3	8416.74	13156.5	28473.2	20859.4	16512	22594.1
chr18:46195768-46200770	15214.8	13029.6	14085.3	12337.5	28364.3	24728.5	28943.4	29525.8
chr19:60466730-60469984	24878.6	21760.4	18245	19557.1	28356.4	21204.8	16999.7	21340.1
chr14:61683860-61691362	17481.5	14896.1	15775.9	16299.4	28355.6	28544.5	24234.2	24604.2
chr13:94054812-94059385	9565.82	8365.93	8330.45	11061.1	28330.9	27804.2	32509.6	31631.9
chr8:103535009-103537551	47809.3	40474.7	30244.6	30630.3	28320.6	24607.7	34020	26372.9
chr6:29525838-29529833	13760.4	11186.6	10010.8	13384.2	28306	26614	22718.6	28152.5
chr12:112591980-112596025	17371.9	14077.6	9015.51	11279	28295.3	22196.8	13713.8	23690.3
chr14:21980859-21996214	17433.9	16438.2	12876.5	15608.3	28279.6	23540.8	22379.7	24064.2
chr4:89523136-89525504	24053.2	20217.9	23722	22362.4	28265.5	27169.4	31405.1	26039.7
chr4:55124903-55126157	19026.6	13236.9	13295	23730.2	28261.9	36313.5	30747	31797.3
chr3:55241111-55249719	21721.2	18779.5	12233.2	14166.1	28225.3	27148.3	27593.9	24848.4
chr2:105396483-105400002	12135.5	11183.8	9315.04	12042.7	28224	22726.6	27507.4	28303.9
chr6:56566886-56570397	20427.4	19514.7	17542	22836.3	28221.2	28174.3	31073.8	29309.3
chr10:61271783-61276246	14504	12457.6	9555.61	10732	28200.2	26028	20623.2	21999.8
chr15:82958115-82963079	17969.3	17459.3	15381.4	14234.1	28197.4	27012.4	18365.5	23761.6
chr6:32589102-32594057	22173.4	18272.2	18354.9	20856.2	28193.1	29089.7	28328.6	27625.1
chr4:44663172-44664999	16013.4	14492.6	9150.24	9257.2	28181.6	21569.8	20509.3	21411.2
chr4:115934456-115942218	25423.9	21320.7	17486.1	19196.1	28085.3	24794.6	17424.3	20133.8
chr11:114176898-114179381	21295	15913.7	14473.6	16235.6	28066.7	29121.3	18540.3	21777.3
chr10:115584810-115588502	12214.7	13358.3	12460.8	12692.6	28030.9	25931.7	25697.9	30903.3
chr10:120632091-120636910	23817.6	21235.3	15968.2	18966.6	28012.4	31491.2	30961.1	27899.1
chr14:78723905-78727755	12719.9	12332.5	11736.8	15324.6	27995.6	27928.3	27158.2	29408
chr1:187603842-187613282	15515.7	13444.8	11214.7	15872.8	27990.2	25628.8	27659.6	27622.3
chr6:49219714-49220768	28110.3	23057.6	19325.7	27107.4	27982.3	27956.2	34585.5	28835.6
chr4:108030290-108032835	11517.3	13305.3	5876.27	11773.9	27938.7	16085.5	17846.6	22249.8
chr18:20557501-20560079	20603.4	19227.1	25497.5	22452.7	27924.7	25068.5	28516.9	29477.6
chr5:57713330-57723436	14385	12367.8	12269.6	15379.5	27907	23836.4	29685.4	29170.4
chr19:54044488-54049100	16055.4	15204.2	15775.4	16639.6	27879.9	23090.9	17374.7	25134.8
chr1:166160355-166161847	9393.87	6874.82	9626.38	11112	27867.4	22060.3	26826.4	23135.7
chr8:84010051-84013147	13322	15277.5	14725.7	12527	27814	22495.9	18270.5	24960.9
chr2:45112023-45120003	16212.7	13405.1	16071.5	16595.1	27785.2	29700.6	32533.3	29134.4
chr16:78236573-78237563	16893.7	14774.7	16800.7	18910.3	27784.4	32919.7	39807.2	28454.9
chr3:142529785-142531881	15376	17383.3	15076.8	18485.2	27760.5	29701.6	35822	33661.7
chr14:63266167-63273103	18290.2	15124.3	15054.1	17832.5	27728.5	25569.5	21393.7	25001.2
chr13:119962209-119971060	32039.3	26758.2	26212.2	27912.6	27694.8	28375.3	26926.1	26831.1
chr4:45467159-45469338	22803.5	23295.9	13766.6	18893.7	27684.7	23752.6	16203.5	25605.3
chr7:98833946-98840860	16619.1	16312.9	12950.9	16620.1	27679.9	25786.9	20186.7	23574.6
chr10:58230666-58233478	15044.8	17470.9	11327.2	15936.5	27638.8	20617.8	25026	31612.2
chr6:145667735-145669072	14401.8	13967.4	8388.09	12667	27634.3	30583.6	29436.6	34076.3
chr19:41088505-41090316	16619.2	14325.8	10250.8	16111.6	27610.2	23712	17422	23681.2
chr12:109026179-109028195	18800.3	21945.8	10075.5	12119	27592.4	20228.7	9358.15	17772.5
chr13:22019663-22021121	27494.7	22109	25862.4	23647.3	27528.8	28782.4	25078.2	22150.7
chr4:89309040-89312598	32852.6	22696	22348.5	23565.3	27495.2	27086.7	30331	25492.4
chr14:20835966-20837466	10390.9	10112.9	3471.41	10614.2	27485.5	21278.9	21040.3	23883.4
chr5:22444484-22448416	10326.5	14389	7572.87	8713.77	27450.6	17482.3	13807.7	26677.6
chr5:66150266-66154586	14141.4	14647.4	14741	15004.5	27432.9	25574.2	25663.8	28435.5
chr6:146500656-146503972	16148.7	12701.4	13305.4	11422.6	27430.8	22582.3	22627.4	24714.9
chr5:31136687-31139556	9666.87	10247	7146.74	9317.92	27406.2	18140.5	13554.5	18890.3
chr6:144782112-144784386	10277.6	8277.3	11081.5	6115.14	27391.1	21082	29557.7	28411
chr1:165842143-165846112	22768.3	16603.2	14420.5	17309.7	27374.6	27404.3	27101.8	26298.8
chr14:115017000-115019212	13181.5	13333.1	21398	18162	27357.3	29299.4	36954	26761.7
chr10:86299537-86302673	10580.2	8292.84	11470.4	8775.12	27335.7	24084.7	25896.7	31010.8
chr8:94178608-94180657	13902.4	11366.6	11924.2	14795.8	27307.9	21875.2	23054.9	27279
chr3:96333017-96334421	29131.9	23802.4	17677.4	23224	27295.5	24120.7	18916.5	24759.8
chr11:24072621-24079348	16969.4	14059.3	15573.6	19602.6	27249.9	24350.5	25034.1	23854.8
chr19:16868135-16881097	35850	31055.1	29634.6	32238.8	27223.3	24227.5	26421.5	24029
chr2:13572675-13577362	17533.6	12968.2	16911.7	15637.6	27187.9	27664.5	31473.1	30529
chr8:34389697-34393317	20904.6	19060.9	14761.7	20475.3	27174.5	26967.8	26356.2	30497.6
chr12:72936346-72947670	22829.1	20314.2	17389.5	19430	27170.6	26116	23520.4	21551.2
chr10:60683869-60688746	20035.4	16109.1	12666.6	14036	27166.2	26429.3	14040.9	24617.2
chr3:121603565-121606075	9817.38	12156.8	9014.89	9991.28	27143	20310	21271.6	23361.5
chr3:96457899-96460752	18435.8	15394.9	10731.8	10816.2	27142.4	22905	16031.8	19197.4
chr8:20646079-20649965	7218.73	9840.03	5505.88	7123.03	27136.9	24069.7	20131.7	25228.8
chr15:97766136-97769217	7748.08	5443.95	4814.59	6849.51	27011.3	23741	21085.3	27891.1
chr17:83129111-83130582	31505	29993.9	19486.7	30332.2	26974.6	22427.3	27603.6	34378.5
chr6:99954094-99956290	20892.4	26364.7	16141.1	19566.2	26940.8	25996.3	23910.3	26422.2
chr10:120421888-120424937	25536.7	19827.5	18849	21097.7	26940.2	27649.4	26087.5	26574
chr10:67533705-67542916	16152.2	13816.1	11720.8	15120.6	26904	21892	22503.8	29150.9
chr3:68492290-68496971	12402.7	12922.2	12072.8	14452.5	26900.4	24443.2	28075.7	29966.8
chr15:61983771-61993645	13090.7	12702.5	12177.7	12267.1	26897.3	27591.3	25729.9	27336.8
chr15:13170128-13176540	20078.2	16604.9	19731	22453.2	26856.1	26483.6	33134.1	28774.7
chr3:118429748-118438292	19101.4	18766.4	20145.1	22972.1	26826.5	28476.1	36496.2	27444.2
chr4:44693763-44718878	22600.5	18011.7	16032.4	18156.7	26819.8	27069.2	23446.9	24473
chr15:73921505-73928466	21887.6	19551.9	13392.7	12710	26807.3	24637.5	17686	20771.3
chr1:74880644-74887933	16394	14614.7	14564	14725.8	26800.7	22507.3	19388.8	21017.6
chr16:21245957-21249506	17383.9	15335.1	13955	14802.1	26797.5	21408.1	19242.4	23408.9
chr6:77242204-77250536	19653.5	16558.9	17649.7	20566.1	26754.7	22007.9	24000.7	26449.5
chr15:88360325-88362456	24303.9	19294.5	16414	20754.2	26741.6	30427.3	21286.3	22692.4
chr3:96389610-96390674	28797.4	22174.8	20779.2	22270.7	26699.8	25582.1	28708.2	19962.8
chr5:67090313-67104921	26045.9	22516.1	19658.8	21988.4	26694	29881.2	28363.6	25767.8
chr13:22013139-22015764	29476.1	24014.4	21553	25864.2	26684.1	24821.3	24806.8	22968.9
chr3:41233143-41236122	33272.1	27895.3	27404.3	29479.9	26683.4	21187.9	26050.4	33014.2
chr13:21993498-21995972	23870.3	23765.3	23327.3	28006.3	26677.7	30644.8	26366.8	21008.1
chr16:62854053-62855468	10068.1	6785.36	13540.7	11030.7	26675.8	20024.1	27990.8	32227.8
chr13:103803262-103804195	24672.1	16717.3	17044.9	21622.3	26674.8	30127.1	34687.6	25819.7
chr4:115056010-115061348	30673.6	28216.7	20984.1	24285.6	26668.2	24311.6	20155.2	22102.5
chr10:85463325-85468794	22918.2	20837.8	19152.2	21034	26667.8	24963.1	22479.5	25033
chr13:89736844-89744955	16573.6	14906.5	16089.6	19380.6	26662.6	26893	35391.5	29540.8
chr8:18564255-18565664	19969.4	18435.5	12226.4	16194.5	26661.1	18784.3	24738.1	20945.5
chr8:55115818-55118082	37653.6	41511.5	27096.4	33436	26655.3	34818.1	33269.7	45427.4
chr7:110625529-110630547	18740.1	16403.5	14073.9	14681.2	26654.3	21830	18620.2	23218.9
chr4:154201202-154204996	13782.2	14542.3	8985.32	8283.53	26650.5	20897.5	17142.2	22663.2
chr6:85184135-85195968	22899.8	20288.9	18228	20862.2	26650.3	25602.1	18983.3	23469.5
chr2:118698973-118712529	17785.7	15349.4	13095.2	15668.4	26630.5	22810.1	18879.5	26662.9
chr4:47351713-47355037	9756.72	8280.09	6366.04	10321.3	26615.8	23172.3	20375.1	24522.6
chr15:98893646-98896635	14970.1	9568.57	13273.7	12641.6	26599.7	17472.5	16265.4	20909.6
chr8:20680002-20685444	6360.3	8686.04	4348.23	5080.71	26598.1	16813.1	14206.1	23927.5
chr3:144103124-144108407	33002.5	28803.6	25976.7	33069.9	26557.4	27312.7	36892.7	26462.3
chr15:103182947-103184536	8987.21	10960.1	7659.37	9355.72	26545.3	21289.4	14103.8	19971.3
chr15:36139674-36140752	15171.6	13728.1	8913.55	14887.8	26515.4	15667.8	25509.8	19968.9
chr2:18688257-18693510	24129.8	22676.2	20571	22210.5	26496.6	27037.8	25174.2	26420.6
chr5:66259610-66260539	10140.2	11481.9	3578.34	7222.12	26493.1	18875.5	19603.2	27875.2
chr14:47187385-47189841	11927.9	10761.1	9705.55	13374.7	26489.2	18582.2	22246.8	27184.4
chr3:99233086-99245398	30771.6	27616.3	27417.8	28554.9	26467.2	25384	30678.9	25881.5
chr13:31797293-31825822	25326.7	24321.7	20911.5	22920.5	26461.9	24082.7	25534.9	24853.5
chr2:72740388-72742091	16541.2	11698.9	14667.4	21149.8	26454.6	18556.2	23262.7	26627.2
chr1:166047392-166050112	10184	12865	10657.3	12074.9	26444.3	30531.9	30855.4	32376.2
chr4:89294118-89297141	26603	23137.7	16166.7	22891	26420.4	26584.4	26659.2	28877.9
chr15:5239191-5246376	20218.7	19645.9	17206.3	21559.7	26402.5	26380.8	25955.6	26723.2
chr6:49208041-49218868	14977.9	12139.1	11661.8	11995	26395.5	26660.3	23321.9	21138.6
chr6:145045851-145049390	7960.76	4872.36	3155.09	5737.85	26343	28797.3	25502.2	28139.7
chr15:84025688-84027339	15450.6	13198.5	6562.53	12685.1	26331.6	22768.5	22649.1	21932.8
chr9:31996519-31998439	26491.4	17790	16852.5	23804.9	26328.7	18589	18846.3	17848.2
chr19:58450876-58457536	17443.3	13622.2	13655.4	14329.6	26285.4	23164.7	21376.3	22317.7
chr6:31559779-31564485	10719	10939.7	10058.6	12151.7	26267.8	27124.8	21036.8	29512.7
chr6:65669390-65675812	23879.1	21791.1	19245.8	23669.6	26258.2	25350.2	29705.3	29625.4
chr1:86045686-86047714	13439.5	12872.3	13017.9	16639	26246.7	18757.8	17919.5	22469.6
chr6:91796630-91812621	19133.3	18896.3	14615.4	16898.9	26239.4	23340.6	18696.3	24561
chr4:89281208-89283372	29073.9	25562.4	27900.1	22660.1	26234.1	19985.7	20954.6	20189.6
chr8:118282677-118288611	12670.6	11694.9	11690.5	11281.8	26226.7	23995.9	20645.1	24098.9
chr15:83032287-83035821	22770.8	17125.2	13508.4	14947.6	26223.4	24353.5	17000.3	22763.8
chr12:31985130-31986258	28878	25356.4	15210	22198.2	26199.4	23997.6	30517	26345.5
chr2:33628633-33648295	20496.8	18056.5	14445.8	16648.1	26179	25997.5	18079.2	23161.4
chr13:98351339-98369680	22282.7	16923.2	16189.8	17354	26177.7	26402.8	24922.8	22639.2
chr5:37813083-37829737	25840.5	22129.3	18210.1	21348.4	26165.5	24269.2	21166.1	22920.6
chr17:62878209-62881174	18199.6	14890.8	15142.3	20411.2	26152.9	29390.6	24783.4	30924
chr3:82902156-82904870	22017.1	23865.9	20623.1	22497.8	26141.3	23342.3	26501.6	30674.6
chr2:18799135-18802123	21792	23846.4	14348.9	20231.9	26139.6	21107.6	21277.3	31616.3
chr10:43577494-43581520	13590.3	13528.2	12200.3	12079.2	26136.6	25152.5	22693.1	26728.5
chr6:6842820-6867411	33669.4	30613.8	30258.6	31167.4	26132.1	29272.2	30414.8	26695.3
chr8:88663138-88665558	9162.93	10860.5	5484.59	8936.17	26127.3	17450.8	15867.5	20940.5
chr4:74013032-74015045	18877.4	15720.5	15380.7	20443.1	26125	25882.8	31081.7	32037
chr9:58196559-58205109	13592.7	12604.8	9295.14	11468.9	26123	22878.8	16359.7	18787
chr11:85828665-85847423	19995.3	17503.5	12189.7	14362.6	26106.4	26272.7	16996.5	21375.2
chr4:45527282-45533192	16730.2	13340.1	13942.6	13747	26102.3	25944.3	20637.8	23294.6
chr1:89939356-89943692	16644.2	11961	11620.2	15952.8	26098.9	26265.9	15192.2	19705.1
chr1:191178154-191187421	11159.1	9529.29	9460.61	11352.1	26060	25239.7	23538.3	26473
chr17:70834260-70836318	8782.37	7442.63	9961.37	10503.1	26056.7	30020.1	27948.4	25421.3
chr3:116249044-116254075	18158.5	18849.9	16847.3	19376.9	26055.5	21522.5	25141	27052.4
chr8:48151946-48154294	35753.3	24838.8	26906.7	28676.5	26035.4	26005.9	33077.3	22609.7
chr17:83215854-83219534	24692.8	24110.2	21917.2	24426.2	26032.4	22671.9	23880.3	28173
chr1:42697758-42701613	10934.8	10167.2	7965.83	8475.38	26032.3	24967.2	29082.1	24537.8
chr8:92345995-92368244	13798.8	13105.4	12320.4	13357.8	26019.4	23257.3	22579.8	22873.8
chr13:3357523-3361895	19130.2	15774	15445.2	17567.6	25993.1	24803.6	25046.2	27730.1
chr18:26013366-26015519	19986	14689.6	13670	15507.4	25991.5	24740.5	34507.7	29483.2
chr4:54943726-54948151	7721.97	8945.98	5572.03	9144.29	25985.5	23618.7	29350.4	28233.8
chr18:80703036-80710812	17306.5	11062.9	12190.7	15160.7	25940.9	23970.6	22615	24684
chr6:8941914-8961038	23477.2	19717.2	22942	24869.1	25935.2	25640.5	31951.3	28217.8
chr14:33366248-33368445	15475.3	12759	11997.6	13696.9	25933.1	22912.9	16684.5	27358.3
chr15:88314793-88317643	26095.2	22123.9	20560.4	20685.7	25918.1	27258.3	22152.8	19640.5
chr8:71692075-71694329	12427.5	12695	8088.29	12096	25917.8	19875.3	13886.1	24785.9
chr1:172561283-172563828	18652.5	15734.1	14596	17447.5	25904.2	17935.9	17957.9	24393
chr1:51914766-51916901	12477.1	12078.4	10638.3	13489.5	25900.4	26843.7	25997.3	22582.1
chr6:52261092-52272077	22920.7	18787	16429.7	18513.2	25895.8	29717.7	23767.5	23128.6
chr6:17305726-17310360	21494.8	20305.6	15497.7	19096	25885.9	23754.7	27585.1	26226.7
chr13:96130562-96134402	10068.8	6707.07	8536.55	8695.81	25849.7	24887.7	21242.9	24694.7
chr1:155728535-155731510	17606.4	13373.8	13124.8	19168.4	25805	27673.5	22366.4	23824
chr9:37455865-37458176	25085.9	19988.1	20357.7	24267.7	25791.8	28400.8	27880	24055.8
chr5:75069894-75086447	20428.5	18745.6	18213.3	19380.6	25791.5	25391.6	25880.9	25869.1
chr2:6127941-6130461	10933.2	14976.1	9697.92	10631	25788.4	23342	24878.4	23606.7
chr4:148284018-148288574	12500.8	9897.45	8506.62	11653.6	25787.4	19369.2	15490.4	19238
chr14:118223539-118240961	30062.7	24939.5	21930.7	24071.3	25781.3	28117.9	28450.9	25875.7
chr4:22474244-22481759	22393.6	21077.8	19445.3	23045.9	25775.9	24917.6	30635.2	29053.8
chr15:39076583-39078167	6660.08	10259.1	6400.38	8469.59	25766.6	24850.8	27164.3	25110.2
chr7:70361411-70363194	26284.3	26382.1	14638.1	20358.4	25711.9	19864.4	22313.7	21838.1
chr6:127147500-127159544	9482.18	8991.3	8446.97	9398.38	25696.8	20539.7	22635.3	21655.9
chr2:18697210-18703374	24057.3	20433.4	20562.1	25475.5	25691.2	26009.2	31433.4	25735.5
chr17:56509754-56513474	19313.7	13227.6	7012.47	13023.4	25671.9	14640	13379.7	20712.2
chr19:41108695-41110575	16899.2	17047.7	14365.5	15588	25670.9	24233.8	17977.5	23357.4
chr8:47989106-47990807	15237.9	17509.3	9075.73	10235.7	25663	26022.3	20554	30375.8
chrX:161729615-161732100	6317.97	6023.46	5814.59	7410.43	25612.4	23517.2	26656.5	29472.9
chr12:9566947-9585875	37926.6	33811.5	28798.7	32550.6	25597.3	25271	28900.9	26977.2
chr2:145957190-145959376	13961.7	11561.8	8408.96	12223.7	25592.1	27624.9	34017.2	25373
chr1:119014681-119016114	34216	21284.7	20829.5	18472.7	25581.5	22770	24281.6	24378
chr18:82402671-82408011	14585.4	12312.6	11579.6	14930.4	25577.9	24794.6	24278.5	23331
chr4:72197221-72203530	25697.4	23111.9	21429.1	29407.8	25576.9	22397.7	29151.6	24538.4
chr8:108693266-108703229	21824.1	16844.7	17831.3	20683.6	25538.8	25639.9	27154.3	24261
chr11:24079647-24084129	12738.6	14658.6	13399.8	14884.6	25519.3	22267.8	20392.3	22557.4
chr5:35892373-35895153	10764.8	13078.9	8385.69	9042.22	25498.4	19723.4	18677.6	22597.4
chr10:61260681-61262478	13320.6	9777.69	6083.71	8124.85	25479.5	21605.6	13873.7	20742.9
chr8:8656565-8662096	19631.3	15731.5	15980.8	15882.1	25372.9	20255.3	20494.4	25526.8
chr13:120091423-120101157	29634	26084.5	26685	27457.2	25360	21521.7	23770.5	23302.7
chr1:63248052-63253574	19032.8	19864.8	16934.8	20764.1	25345.1	26151.2	24913.5	23449.1
chrUn_JH584304:63953-65597	17006.7	27690.5	20932.6	30423.9	25330.4	21972.8	28225	26979.6
chr3:101299336-101301185	8282.68	7031.21	9328.6	10340.5	25330.3	23917.4	22387.7	20188.6
chr16:50736198-50738376	21410.4	22185.5	14379.3	20846.4	25325.5	29494.9	30635.1	20876
chr3:84476848-84481782	15261.7	17042.6	13823.4	17833.5	25325.1	23971.4	21706.8	25622.2
chr1:104767817-104771260	18250.7	15336.4	13680	14249.7	25319.9	20040.8	21628.1	24230.6
chr12:31975874-31978801	34782.3	20499.4	20418.8	21079.8	25318.5	24552.8	30729.6	26401.8
chr3:142527946-142528792	19952.5	19610.2	14144.1	18444.7	25317.9	16810.5	30984	21660.5
chr18:73168734-73172492	25337.7	17016	20546.6	22446.4	25313.9	19446.9	29993.6	24184.7
chr1:105780780-105782686	14102.7	12737.7	9821.9	15551.2	25270.5	21948.1	27059.3	26776.6
chr6:52149731-52255062	20714.5	18169.1	15601.3	16477.8	25258.6	25140.4	21555.7	22014.3
chr18:26175292-26179841	18566.1	16175.4	12841.1	15238.3	25206.9	31877.4	40796.7	30639.7
chr3:18049765-18054309	18861.8	15678.4	21014.1	19809.2	25203	28483.9	33124.1	27318.9
chr12:112264595-112267661	23475.6	21323	15542.4	18084.6	25185	19917.5	15589.6	18638.1
chr14:66909036-66912843	7364.97	7104.41	8052.58	6729.65	25183	26527.8	20921.2	26356.7
chr4:109973122-109987464	38226.5	33643.8	24970.9	28067.2	25179.2	24531.5	20464.8	22396.8
chr14:77636249-77638211	18457.4	17442.1	21592.2	18363.8	25173.9	28353.6	29567.9	33174.3
chr18:84719092-84721105	25217.2	25131.7	18753.3	22724.2	25149.8	19564.2	21740.3	23475.9
chr13:104860323-104864669	12853.3	10359.1	8576.36	12378.1	25141.5	22964.3	23725.9	24526.4
chr2:49785685-49790363	17115.5	12623.3	15152.3	16808.6	25134	22528	24830.4	26348.4
chr14:25841909-25843330	10890.3	9892.84	7913.74	10604.5	25133.1	17138.5	14671.9	19788.5
chr2:79254542-79257402	15187.7	17265.9	12315.9	18614.1	25124	22632.8	23181.2	23914.3
chr15:54950765-54954320	15945	13794	12769.9	19513.3	25108.7	24089.8	27870.4	28604.4
chr12:104946154-104947579	12265.6	8656.54	6994.3	9056.61	25100.9	21012	17618.8	21052.4
chr10:13471775-13476958	17970.1	17985.2	16529.7	16876.4	25093.6	21473.2	23529.8	26847
chr2:137107871-137119946	19084.1	17637.9	17974.4	17789.1	25069	25947.5	22968.4	24993.1
chr19:46146723-46149708	12421.6	13247.9	14050	13624.6	25040.4	18082.3	14950.4	18263.1
chr4:47246896-47251799	17360.6	16959.4	15626.5	16009.6	25036.6	22760.7	19631.7	23184.1
chr4:91091720-91092962	44629.6	25000.5	29562.2	30733	25027.9	34574.7	27282.4	32043.2
chr17:47973507-47977018	12169.7	11163	7842.43	12018.2	25026.9	15991	16669.6	22133.3
chr2:145673366-145677214	11774.1	7717.17	11383.8	10500	25018.7	21166	25949.4	25483.5
chr12:33144956-33147966	17250.6	14662.8	20189.2	14606.8	25017.5	24136.4	26655.5	25693
chr3:122727963-122731611	9018.67	8111.03	8644.45	10133	25015.1	21271.2	26400.5	27176.2
chr11:22855967-22861752	26062	20503.8	17879	20696.4	24993.4	27503	22203.3	23592
chr12:14147185-14153912	17847.1	19016.6	16803.8	17025.9	24983.6	20073.2	21014.4	22270.2
chr8:70491561-70496373	15971.2	13646.3	12029.2	14374.3	24955.2	19375.7	18337.8	22822.6
chr3:145757108-145761772	17359.9	14347.6	15705	20011.1	24947.5	24925.4	29927.6	22253.2
chr18:67389322-67393441	13815.3	12900.1	12357.3	14201.6	24940.4	21125.5	23297.1	27871.1
chr19:36387871-36390986	27407.6	30301.1	23250.9	20457.4	24937.8	27426.2	26378.6	23891.6
chr13:34126602-34132742	5034.89	6138.59	4714.95	6178.48	24937.5	18010.6	23535.4	24942.3
chr9:55537917-55551578	19693.3	18611.3	13443.6	16284.1	24933.2	23524.2	17274.9	18460.7
chrX:159963025-159966837	15990.3	14077.2	13742.4	13037.9	24930.9	20704.7	23342.9	21895
chr14:68081924-68085541	11964.4	12204.6	11204.8	11880.7	24925.2	16722.3	16750.5	20755.5
chr3:89546673-89550532	12030.1	11396.7	9056.09	13245.2	24917.4	23578.2	18018.7	21912.2
chr2:113755927-113759439	26626.4	18202.2	17810.5	20007.7	24909.1	16236.7	20951.2	27727.6
chr17:71748791-71753660	26255.8	21846.8	13238.1	16975.4	24884.1	25463.8	21161.5	26676.6
chr2:135276852-135279974	15974.5	16435.1	16525.6	21277.6	24860.3	29031.6	27653.4	29739
chr13:55471095-55475709	9712.46	8371.51	6701.31	7223.89	24858.2	17038.1	12430.5	19955.6
chr12:108957615-108961154	23235.7	15637.3	17008.7	15569.5	24841.2	22108.5	17393.3	18540
chr2:118695461-118697244	14922.1	16352	14636.7	14712.2	24835.7	17922.3	17522.5	26571.5
chr13:104034143-104038997	25908.2	22572.4	17570	20590	24808.3	24475.2	24816.6	26448.5
chr5:24523025-24528953	15686.2	14164	12988.5	12882.3	24803.4	24781	19150.1	21609.1
chr13:97067561-97068644	20703.7	22172.5	26358.7	21708	24794.2	31975.4	35246.2	28521.1
chr9:8899503-8903175	19243.5	19212.1	17285.2	19399.5	24786.5	18182	17496.4	25855.2
chr1:63254540-63256024	24855.3	18263.9	16845.9	20065.8	24779.8	28341	22289	24496
chr16:94120310-94127077	21407	20246	13255.2	16369.6	24768	26017.5	23225.8	23245.3
chr8:58910020-58913629	18168.6	15591.9	15545.7	17817.3	24705.9	24122.1	30386.5	27662.3
chr15:59201520-59203832	6679.56	3840.8	3739.25	7209.28	24701.3	25503.6	23306.1	24619
chr5:41748023-41756070	27364.3	25042.8	24115.3	27797.4	24700.2	24738	27672.4	24866.1
chr4:12485626-12487849	10296.7	8245.24	10875.3	12247	24679.9	19639.4	30227.1	24127
chr8:94770905-94774086	12277.8	13176.8	9656.72	9793.59	24643	22752.7	16240.9	20181.3
chr15:98804833-98810282	11966	9306.08	9566.68	8709.81	24613.1	17979.5	15044.4	18442.5
chr10:52704201-52705417	25620.9	23419.7	15502.7	17367.3	24590.8	27092.6	24441.5	27300.7
chr15:94263094-94266407	16948.1	15315.8	12097.9	13102.3	24582.5	26113.5	28312.1	24047.9
chr17:79707752-79716399	11385.1	12134.9	9468.36	11481.4	24574.6	21138.2	20375.5	22670.9
chr14:12335407-12351005	23714.6	22024.2	22604.1	24402.7	24570.2	23677	26290.7	25023.1
chr4:15146906-15150406	16386.9	14595.9	17916.9	19037.9	24536	18882.4	24397.6	25191.8
chr16:85898141-85902771	18373.3	15735.9	15366	18230	24526.2	19011.6	24365.4	22621.5
chr8:55368555-55375483	30931.2	34561.2	24779.6	31230.3	24505.8	23698.5	29622.9	32172.6
chr1:135668242-135671080	13527.5	9297.04	9772.94	7802.11	24504.8	23660.6	16570.2	23067.3
chr7:74106999-74109850	31776.4	22614.4	22069.2	27891.8	24484	22639.7	25925	24338.6
chr10:3740609-3741636	10808.5	9271.64	9020.46	13217.5	24468.3	10178.7	16895.7	22243.4
chr2:103968238-103973381	11309	7885.44	6989.9	8116.05	24423.8	20922.5	24253.9	24757.5
chr13:30136205-30137104	8724.97	9540.22	5590.71	18282.6	24423.5	17607.6	20281.9	22047.1
chr14:78730192-78732397	11668.9	8321.8	7599.14	9469.13	24416.2	26314.3	30746.2	26582.7
chr7:74010720-74015310	18843.6	17665.3	13437.5	17376.2	24387	20889.9	20603	24322.5
chr3:105479969-105482709	21685.4	21520.7	21359.4	15681	24362.8	23449.8	23432.8	21651.2
chr11:114151840-114153277	15498.2	11057.3	11660.8	10889.6	24342.3	24087.3	16871.5	18242.8
chr13:22002359-22003410	22665.6	17642.2	20526.5	25019.7	24341.1	20427.4	26367.1	27481.2
chr1:185454041-185457494	8499.64	9238.24	7468.69	9755.02	24335.2	23511.1	18403.8	25547.5
chr1:152621671-152627891	10791.2	10751.1	8832.26	12563.1	24333.8	22836.2	24540.2	23730.5
chr11:119040853-119045956	12994.8	10418.8	8444.42	8972.71	24321.1	19731.8	11643.5	14427.7
chr17:44731743-44739548	18632.1	15820	11447.3	16082.9	24295.2	26906.1	23467.3	22846.5
chr12:12678026-12681617	21061.1	18530.6	16561	17133.4	24294.6	22642.2	23793.1	27084.8
chr1:152405780-152408155	19871.8	14544.7	19073.2	19603.6	24291.5	21065.8	28230.8	24006.1
[truncated: 15,244 more rows]

## Sheet: 3D
Coordinate	log2 FC	adj.P.Val
[truncated: 15,790 more rows]

## Sheet: 3E
H2AK119ub	H3K27me3
[truncated: 12,473 more rows]

## Sheet: 4A early peak regions
Coordinate	H2AK119ub_UbHis_early1	H2AK119ub_UbHis_early2	H2AK119ub_UbHis_early3	H2AK119ub_UbHis_early4	H2AK119ub_UbHis_late1	H2AK119ub_UbHis_late2	H2AK119ub_UbHis_late3	H2AK119ub_UbHis_late4
[truncated: 10,370 more rows]

[truncated: 22 more sheets: 4A late peak regions, 4D, 5B early peak regions, 5B late peak regions, 5F, 5G, 8C, 9C, S5B, S5C, S6B, S6C, S6D, S7C, S8A early peak regions, S8A late peak regions, S9C, S10A early peak regions, S10A late peak regions, S10D …]
